# Supplementary material for: Coxiella burnetii and Leishmania mexicana residing within similar parasitophorous vacuoles elicit disparate host responses
Source: Front Microbiol. 2015 Aug 7;6:794. doi: 10.3389/fmicb.2015.00794 (PMC4528172; doi:10.3389/fmicb.2015.00794)
Supplement: TABLE S1 — Differentially expressed genes in Coxiella-infected vs. uninfected THP-1 cells. [file Table_1.XLSX]

## Sheet: Table S1
Gene	Log2 Fold Change	P value
SPC25	-2.94555	1.51196e-21
EXO1	-2.69323	0.0138684
CACNB4	-2.55209	0.0543053
MYBL2	-2.48271	0.0296711
MCM10	-2.48163	0.00228758
BIRC5	-2.31838	0.00744912
KCNMB1	-2.26167	0.000361844
TYMS	-2.25421	0.0213666
TGFBI	-2.22153	4.29592e-26
CDK1	-2.21152	1.20529e-43
SPARCL1	-2.21109	5.32115e-08
STXBP5L	-2.15877	4.51982e-06
CENPM	-2.14393	0.00336142
CD52	-2.1377	0.0478067
CENPK	-2.09318	0.0413855
APBB1IP	-2.04798	0.0478067
LYRM9	-2.04517	2.17836e-05
CXADR	-2.04162	1.13122e-32
S100A4	-2.03613	0.00263405
SKA1	-2.0188	1.25557e-30
TGFB2	-1.9804	0.0232975
RAD51	-1.97921	0.0078401
CHN2	-1.96963	0.00263405
ATP2B3	-1.96208	6.41907e-09
TICRR	-1.94965	6.51034e-06
LSP1	-1.93815	0.0514562
STMN1	-1.93155	0
ANKRD35	-1.90608	0.00711599
RRM2	-1.90451	7.68929e-80
PECAM1	-1.89324	0.00229487
CRIP2	-1.89129	0.00130796
CCNA2	-1.89004	9.47861e-29
HJURP	-1.88532	0.0158553
SNCB	-1.88013	1.83085e-09
SRD5A3	-1.86617	0.0249048
SCG5	-1.85923	0
E2F1	-1.85852	0.0005928
CDCA7	-1.84902	0.0117131
SERPINI1	-1.84385	0.045074
EME1	-1.82373	1.77332e-16
CDCA5	-1.81629	8.08783e-10
CDCA3	-1.80423	0.00758475
DDAH1	-1.76585	1.29807e-05
CCDC144NL	-1.76247	0.00071006
MND1	-1.7523	0.0503563
MLF1IP	-1.73274	1.80329e-11
TOP2A	-1.73062	0.0025332
FHL2	-1.72247	0.000919956
FOXM1	-1.71477	0.0476275
DOK6	-1.70659	0.00161019
CTNNA3	-1.70548	0.00513109
SMIM10	-1.70526	3.29102e-09
WDR76	-1.70088	0.00663647
ORC6	-1.68363	0.0030946
FAM72B	-1.66347	9.62287e-05
TK1	-1.64718	0.0279681
TMEM106C	-1.64653	3.6727e-11
FABP5	-1.64034	0.00112544
EME2	-1.63811	0.0155894
LRRC56	-1.63787	0.00311417
SPA17	-1.6146	0.0166278
CPVL	-1.59831	0.00205957
RAD51AP1	-1.59744	0.00143123
LYZ	-1.58307	0.0498619
ANLN	-1.58026	2.31941e-15
AZU1	-1.57727	4.29516e-05
GINS1	-1.55325	0.0417111
RAD54L	-1.54567	0.0130118
C1orf228	-1.54529	3.49216e-05
FYB	-1.54521	0.0313052
KIF15	-1.54361	0.00197437
FAM57B	-1.53504	1.3296e-06
P2RY6	-1.51457	0.0191935
DIAPH3	-1.50881	1.54224e-17
CAMK1	-1.50402	0.0477223
KCNF1	-1.50059	2.0009e-06
IGFBPL1	-1.49248	3.88605e-05
DLGAP5	-1.48812	0.0231533
NEIL3	-1.48425	0.0018245
IER5L	-1.47327	4.09973e-54
HAPLN3	-1.46644	2.52741e-11
EFHC1	-1.45609	7.31551e-18
MYCBP	-1.45363	0.03192
UROS	-1.44565	2.89999e-05
GNLY	-1.44428	0.0280752
CCDC74A	-1.44425	0.054507
INPP4B	-1.4236	0.00383925
CEP55	-1.41471	0.00386947
NRXN3	-1.4008	0.0337681
FBXO32	-1.39773	1.03851e-25
NCAPG2	-1.39564	1.93683e-76
CLSPN	-1.39186	0.00526264
HRC	-1.39091	0.000290289
GCNT1	-1.39012	0.0134497
C2CD4C	-1.37851	0.000293956
SFXN2	-1.37851	0.000666747
SCIN	-1.37747	1.72219e-12
BUB1	-1.37491	0.0141911
ADAMTS8	-1.37403	2.52741e-11
EEPD1	-1.36823	6.95093e-06
PDE1C	-1.36761	9.24894e-06
FUCA1	-1.36527	1.19694e-15
MELK	-1.36192	1.93649e-40
BAI2	-1.36079	0.000350901
C10orf32	-1.35614	0.040106
ETV4	-1.352	0.00435897
SGSH	-1.34941	0.000524705
ADAM28	-1.34016	0.0256966
NUSAP1	-1.33997	1.30356e-21
C3orf14	-1.3399	3.30241e-12
ETNK2	-1.33898	0.0292572
CLIP4	-1.33843	0.000168912
CDKN3	-1.32926	0.000507984
GLB1L	-1.32916	2.5385e-07
KNTC1	-1.32877	0.000255016
APOC2	-1.32823	1.14654e-20
NUDT7	-1.32359	0.00332986
NMUR1	-1.32193	0.0138425
ACTB	-1.31942	2.57964e-06
MITF	-1.3169	1.43744e-05
MYL9	-1.31531	8.61848e-58
GNG7	-1.31487	1.0429e-10
ANKH	-1.31392	2.02156e-45
SHISA3	-1.31279	0.00109795
WDR34	-1.31225	5.86227e-21
HMOX1	-1.30825	0.0201259
IQGAP3	-1.30139	0.0015992
MAD2L1	-1.30049	1.9624e-37
SERPING1	-1.29618	2.18722e-05
DUT	-1.29147	5.32461e-24
HSPB7	-1.28928	0.00226324
MPC2	-1.28731	0.0151705
ARHGEF3	-1.27812	2.05032e-07
PARPBP	-1.27774	4.42845e-06
DSCC1	-1.27711	0.0216784
CCDC34	-1.27708	0.000305557
CALM2	-1.27348	0.000723515
ISLR	-1.27156	5.16846e-09
LPAR5	-1.26901	0.0071257
TNFRSF21	-1.26417	2.89831e-14
METTL7B	-1.25762	6.17378e-10
TM4SF19	-1.25071	0.00529594
SPAG5	-1.24559	4.61295e-13
CDCA7L	-1.24553	0.0356406
ARHGAP18	-1.23767	0.00913352
CTSV	-1.23758	3.46134e-05
FGD2	-1.23001	0.033711
CD72	-1.22754	0.00679493
ANKRD13B	-1.22324	5.52989e-05
ATP6V0E2	-1.2169	0.0250189
AUNIP	-1.21642	0.0101933
MYBL1	-1.2114	0.00122812
UBE2T	-1.21117	1.54769e-22
TBC1D8B	-1.19211	0.0348776
TSPAN5	-1.18718	0.000183279
SHISA4	-1.18321	4.55102e-33
RCCD1	-1.18253	9.57607e-14
PRELID2	-1.18182	3.54802e-11
CD1D	-1.18112	5.24852e-06
LMO7	-1.18095	4.08181e-12
DMD	-1.17951	0.000119948
NAT14	-1.174	1.34607e-16
RAB37	-1.16993	0.00286548
NCF4	-1.16799	0.00406083
TP73	-1.16649	0.00178462
CTNNBIP1	-1.16361	7.81351e-15
SMC2	-1.1605	0.0470766
PRR5L	-1.15691	2.73253e-06
VWA5A	-1.15585	0.00331229
PALD1	-1.15295	0.00250123
SHMT1	-1.15228	2.05623e-19
DBI	-1.15054	1.2524e-24
FKBP1A	-1.15025	2.22347e-97
NET1	-1.14998	0.00820797
CCDC27	-1.14319	0.00607217
ADAMTS15	-1.13402	1.33305e-07
WDR90	-1.13204	0.0036897
IKZF1 (NC_000007 50344377..50367358)	-1.13148	0.00473631
MED12L	-1.13075	2.08508e-06
MINOS1	-1.12511	5.2474e-44
NUPR1	-1.12292	0.0307573
PRC1	-1.11991	2.75978e-07
POLR2L	-1.1177	3.20204e-05
ROBO2	-1.11727	0.00947146
PRKAR2B	-1.11548	0.0133702
CNN2	-1.11487	0.0403291
KIF22	-1.11478	4.4759e-06
CRIP1	-1.11206	0.00178462
RHBDF1	-1.11081	6.46536e-14
RASL11A	-1.10738	0.00536138
TEX2	-1.10738	5.34408e-06
ULBP3	-1.10334	0.00882898
UBXN11	-1.10168	0.0173282
TRIP13	-1.10125	0.0231533
C11orf74	-1.10116	0.0132219
CDC25C	-1.09803	4.43764e-06
PSCA	-1.09654	8.88078e-07
RGCC	-1.08929	2.53305e-11
CBFA2T3	-1.08832	1.82265e-05
SSX2IP	-1.08767	1.09837e-62
GPSM2	-1.08335	0.0251003
MFSD7	-1.08073	0.0273994
CRADD	-1.08051	0.0382886
MPZL3	-1.08027	0.052811
ERMP1	-1.0776	2.77506e-22
MYL5	-1.0763	4.6426e-06
ID1	-1.07104	0.0428024
CDK5	-1.07059	1.74773e-14
TPGS2	-1.06507	9.72825e-87
SKA2	-1.06266	0.00698258
TLX1	-1.06182	0.000225965
ALDH7A1	-1.05204	7.89386e-09
NUP210	-1.04891	8.21441e-05
SUSD3	-1.04846	3.13699e-57
C9orf123	-1.04741	1.44312e-09
MORN2	-1.04731	9.91282e-05
CRISPLD1	-1.047	0.00176482
PLS1	-1.04654	4.56371e-11
HYI	-1.04586	3.71487e-06
PPM1M	-1.04469	3.25844e-26
FAM227B	-1.04319	0.000508481
ITGAE	-1.04294	0.0183426
PTPLA	-1.0379	2.0009e-06
BLM	-1.03661	0.052977
SPIN4	-1.03537	0.0036606
HRH2	-1.03218	0.00149144
RFC5	-1.01799	6.69305e-10
NT5DC1	-1.01639	1.6344e-16
LRRC34	-1.01503	0.000549191
RAD54B	-1.01333	2.54316e-07
LOC81691	-1.00987	0.0443736
GPR85	-1.00899	0.0393496
IQCA1	-1.00734	0.0259024
STS	-1.00727	0.011261
COL9A3	-1.00679	0.0190824
TPX2	-1.00673	3.66234e-25
ALG8	-1.0066	6.88359e-06
VMA21	-1.00225	0.0523084
PPM1H	-1.00213	0.0391189
CCDC106	-1.00089	3.56035e-05
AFAP1L1	-1.00022	1.99721e-30
BIN2	-0.998645	0.00174895
C7orf73	-0.996476	0.00294582
KLHDC8B	-0.996382	0.00115164
CCDC13	-0.992223	0.0471748
GALM	-0.987274	6.18958e-09
RNF125	-0.984774	0.000452285
DUSP13	-0.98471	0.00383099
HIGD1A	-0.984598	0.0010205
STAC2	-0.980787	0.0445388
CCNB2	-0.979619	3.58461e-20
COMMD4	-0.979326	3.24997e-14
H2AFV	-0.977338	0.0174954
C11orf35	-0.9772	0.0356424
NEBL	-0.974005	0.000323464
FAM69B	-0.972494	0.00854996
SMIM8	-0.972472	0.0190824
ABRACL	-0.971511	1.10705e-51
ST14	-0.970615	0.000534975
PIFO	-0.964376	0.0153859
CD86	-0.962032	0.000317566
DUSP14	-0.960582	0.0256685
GNG10	-0.959826	8.98832e-09
CD55	-0.957325	0.0327191
TMEM255A	-0.954713	2.71295e-10
CLCN4	-0.953284	0.000993384
ITGA2	-0.950634	0.00151107
COX5B	-0.949794	0.0304764
SLC36A4	-0.948787	0.0445354
GSTM1	-0.947533	2.51738e-27
P2RX5	-0.945277	0.0108438
EPHX4	-0.942217	4.00018e-07
MYL6	-0.940957	0.0534214
ANKDD1A	-0.935929	0.0234534
TBXA2R	-0.934793	6.45907e-12
ORC1	-0.932476	0.00128439
HYAL2	-0.928801	0.0347925
APOE	-0.925287	6.2004e-18
FAM72D	-0.923727	6.61547e-05
LIPA	-0.923604	0.000290289
OTOA	-0.922347	0.0107835
GABBR2	-0.918386	0.00202292
PPIC	-0.918352	3.20069e-20
CDK2AP1	-0.91777	0.0208103
SERPINF1	-0.91726	0.00624663
DPYD	-0.916894	4.47794e-07
CDON	-0.914202	1.11473e-06
CKLF	-0.908536	4.06508e-08
TMEM14B	-0.907046	4.3701e-08
ATP5O	-0.905608	4.26241e-15
CLTCL1	-0.904738	7.19042e-05
RGS14	-0.904632	8.22634e-23
GSN	-0.903123	0.0545229
CYFIP2	-0.900762	2.79091e-05
C4orf3	-0.900571	1.2145e-12
S100A6	-0.899686	0.0162166
SNAPIN	-0.898102	0.0500775
SDCCAG8	-0.894158	0.0322596
LSMD1	-0.894014	1.58177e-09
SEP15	-0.893912	6.84555e-06
MPG	-0.892295	3.20481e-19
ADSSL1	-0.892286	0.0370363
IL11RA	-0.891568	2.84576e-08
HMGN2	-0.891035	7.81816e-09
CMC1	-0.888548	0.000127573
CAB39	-0.887492	0.02122
COX11	-0.883695	8.09799e-05
GMNN	-0.883411	2.21204e-06
ARHGAP9	-0.880677	0.050449
SCCPDH	-0.87752	1.66006e-08
GPX7	-0.877347	9.73827e-12
PINX1	0.674879	0.0419663
RP2	0.675257	3.01933e-06
SLC25A51	0.675493	0.00448196
CD83	0.676853	5.68089e-08
LEMD2	0.676883	1.02424e-08
ZNF182	0.677629	3.05894e-06
MTMR9	0.678436	0.0107685
AGO4	0.679174	0.0190824
TTC4	0.679564	1.82763e-08
SLC46A1	0.68001	0.0295232
NPAT	0.681016	0.000833174
TRPS1	0.681269	4.4407e-06
KCNQ4	0.681579	0.00720521
LMNB2	0.683914	0
TRIM26	0.685688	2.45861e-05
BET1L	0.685821	0
DIS3	0.686244	5.37238e-08
RSPRY1	0.686869	7.49395e-11
ATP13A3	0.687564	0.00486232
CRAMP1L	0.690344	0.0230729
FADS1	0.692205	0.00717705
PSMG4	0.692869	0.0259849
LYSMD3	0.693153	1.01014e-14
ZNF564	0.69534	0.00386633
MTDH	0.695743	0.00711599
C3	0.696292	0.0192754
MED15	0.696991	0.00136319
NXPE3	0.697425	0.050333
APEX2	0.698274	0.0230841
EPG5	0.700312	0.0449663
PTPN23	0.700483	0.00533481
RAPGEFL1	0.701262	0.000667134
GPSM1	0.70141	0
GNAL	0.701802	0.0453519
RFTN1	0.703389	0.0255343
LOC100288142	0.703706	0.013297
PTPRJ	0.703843	0
TSFM	0.706449	6.49945e-06
SYCE1L	0.708224	0.0256748
CCL22	0.708776	0.00363638
SOS2	0.71005	0.00486232
PRKRIP1	0.711632	0.0151006
ZXDA	0.712002	0.000215531
TSNARE1	0.713165	7.71735e-07
ADAM8	0.713696	8.13397e-06
DDX24	0.713857	0.00237491
RNF41	0.714895	0.0308513
OSGIN1	0.715439	0.000999487
RCC1	0.715673	0.0544361
CHD7	0.715957	0.00692633
GNB4	0.716421	0.0088991
CHFR	0.718689	0
CBWD2	0.720361	0.0053267
ZNF565	0.721641	0.0514912
MYBBP1A	0.721671	2.57964e-06
INSIG2	0.721972	0.0547807
IFT57	0.722209	9.75975e-08
SF3A1	0.722212	2.21578e-11
AASDH	0.722641	0.000397887
ICOSLG	0.723003	0.000427901
TRIM4	0.72363	6.087e-05
SYCP2L	0.723828	0.00166012
MGRN1	0.72499	0
NRBF2	0.725326	1.6279e-07
OGFOD1	0.726369	2.96757e-07
PRMT5	0.726512	1.01465e-08
COG1	0.726559	0
RBM14-RBM4	0.727286	6.59908e-09
TMEM51	0.728504	7.02171e-07
SLC45A4	0.728612	0.00153356
CEBPZ	0.729859	0.000955529
ZNF616	0.731412	4.99412e-09
SOCS7	0.731615	0.0117817
AP4B1	0.732405	0.00413744
ST3GAL1	0.732764	1.75014e-08
GART	0.733934	0
GTPBP3	0.736516	0.0183508
KIAA1147	0.736966	0.00063463
GPD1L	0.737307	0.00593411
COG3	0.73732	0.00959923
CCDC174	0.738548	3.45148e-11
ZNF529	0.740684	4.687e-09
AIMP2	0.741895	0.000130531
NUDCD1	0.741951	0.00204984
WDR4	0.742153	0.0540543
SYVN1	0.74719	0.0169693
ERICH1	0.748652	3.83852e-14
UTP14A	0.748831	0.0012705
KLHL28	0.748849	0.0417092
XIAP	0.749853	5.06193e-09
CHMP7	0.751305	0.0296462
SERTAD3	0.752892	0.00109201
DAP3	0.753392	0.00527608
RABGEF1	0.753555	0
TEP1	0.757198	0.00026883
ZSCAN21	0.757995	0.000329402
HIST1H2BN	0.760173	0.0416884
FAM102B	0.760298	0.00998281
ZNF598	0.760464	0.00146246
ZFYVE1	0.76082	0.026376
ZNF696	0.76094	0.0333416
KIAA1644	0.762178	0.00375827
BCL2A1	0.762425	7.95149e-08
TRIM25	0.763182	0.000169685
PITPNB	0.763386	0
ODF2	0.765165	0.0522572
CCDC30	0.765259	0.00131382
TTI2	0.765973	3.33109e-08
NDST2	0.766009	1.0429e-10
TGS1	0.767378	2.53267e-07
DKC1	0.768336	0.00489339
FARP2	0.768419	0.0339002
TRMU	0.770714	0.0180549
NDUFA4L2	0.771102	0.00130796
VHL	0.771447	0
PNO1	0.773083	1.16869e-10
B4GALT1	0.774466	0
ZNF687	0.775929	0
NAIF1	0.776015	0.00237277
RNF31	0.776537	1.07939e-07
TIMM44	0.776807	0.00868464
TAP1	0.77781	0.0502443
TCF20	0.783413	0.000864159
N4BP3	0.7849	1.23147e-07
PLEKHM3	0.785225	0.00836274
PYY	0.787903	0.00376355
ANKRD24	0.787935	0.000120152
MLLT1	0.789136	4.09598e-12
PTPN9	0.792115	0.0234917
LIX1L	0.793068	0.0514042
MNT	0.794906	2.30839e-13
ZC3HAV1	0.795595	0.000124166
PTPN12	0.796522	0.024682
BRF2	0.796595	0.00529586
ARID5B	0.796704	7.31552e-08
LRRC37B	0.797655	0.0119068
HYDIN	0.7981	0.00154875
KLHDC10	0.798349	0.00591895
KIAA0226	0.799453	0
HCFC2	0.799557	0.0396483
UBE2O	0.801591	0
MANBAL	0.803623	0
CCDC117	0.806127	0
ZNF774	0.808701	0.0480962
STK40	0.80905	0.0172084
PPM1G	0.810293	0.00374164
ELMO3	0.811928	0.00529752
ZNF81	0.812158	0.0356532
PDE8B	0.8126	0.00541109
TCF7L2	0.812805	9.4395e-11
PMS2	0.814288	1.98992e-06
KIF21B	0.817829	1.44653e-05
CLDN1	0.818997	0.00871781
WDR25	0.820232	0.00216765
CBLL1	0.820761	0
FAM124A	0.821928	0.0151616
ENTPD4	0.822736	0.000510284
MARS2	0.822766	2.00423e-08
CDK3	0.822843	0.0259024
JAG1	0.822989	0.0340114
VPS18	0.82401	4.56371e-11
SELRC1	0.826202	0
DGKD	0.826717	0.00898538
ARHGAP20	0.830273	0.0145166
SPATA2	0.834028	0
TRMT1	0.834209	0.00196578
CXorf23	0.835748	0.000584717
TACR2	0.836024	0.0536649
C1orf226	0.836646	0
LTN1	0.83686	0.0114513
DHX37	0.837362	0
ATP11C	0.837829	5.73812e-12
SESTD1	0.839276	0.0182696
SRGN	0.84055	0.00772622
SAV1	0.841045	6.08978e-05
PPP1R3F	0.842071	2.25331e-12
THOC5	0.842899	0.000331415
BCL9	0.843372	0.0284117
WDR74	0.845928	2.46561e-05
REC8	0.846695	2.42628e-06
FANK1	0.847281	6.95093e-06
DNAAF2	0.849504	3.03836e-09
ZNF335	0.850275	0
KMT2B	0.851709	0
TUT1	0.852923	6.04068e-07
ZNF121	0.85327	0.00571699
CEP95	0.856138	0.0019127
C1orf162	0.856839	7.22131e-09
PHF20	0.858107	5.65676e-14
CCDC130	0.858339	0.00166723
TOM1L2	0.859435	0.00435593
ZAK	0.860936	0.00170071
SEC22A	0.861742	0
TRIM47	0.862312	0.000805913
PLSCR1	0.86302	0.0530268
RUFY2	0.863349	0.00128691
GCC1	0.865367	2.27013e-07
ZBTB49	0.865863	2.71481e-11
MMAA	0.870027	2.73188e-08
GTPBP10	0.871699	1.83791e-05
ZNF202	0.872064	0.0327191
CD58	0.872309	0
NAGK	0.875679	0.000296802
CAP2	0.877618	0.00370257
SMAD7	0.877757	0
R3HCC1	0.877954	0.003282
ZSWIM4	0.878299	1.01014e-14
ZNF526	0.8783	0.05282
DAPK3	0.878401	0.0449663
RAD9B	0.878549	0.0436129
ZBTB5	0.880069	0
LPAR4	0.88057	0
HMGCR	0.882865	0.0470766
KIAA1586	0.883456	2.08796e-12
RSBN1	0.884096	0.0202585
KRBOX4	0.884998	0.0392572
SRPR	0.886634	0.0449663
LOC100506859	0.886789	0.011317
SEMA4C	0.888185	0
GCSH	0.888492	0.018712
CCNYL1	0.888786	9.26973e-08
NR3C1	0.889236	1.05036e-05
METTL1	0.891135	8.746e-10
MLLT3	0.891596	0.0240519
FBXO34	0.896957	0.0364536
TNFRSF18	0.898555	0.0297609
LRP12	0.898771	0.0274627
FASN	0.899161	0.0219666
TSSK3	0.90005	0.00357229
ATAD3B	0.900262	0.000983088
SRBD1	0.90237	0.000346382
B3GNT2	0.903682	0.0125363
GZF1	0.904772	0
MYO10	0.906305	1.89164e-05
SFMBT2	0.907284	4.85156e-05
TRNAU1AP	0.907701	7.91853e-13
RGPD8	0.908455	0.0346703
C12orf65	0.909192	0.000452285
OSBP	0.909254	0.000723703
FOXD2	0.909717	0.000404385
AGAP6	0.91022	0.00611305
FAM219A	0.910995	0.000248441
TNFAIP1	0.91306	0
FNBP4	0.916509	0.0163437
PLA2G10	0.918123	9.08858e-07
ELF4	0.918692	1.73911e-05
TRIM65	0.92029	0
LYN	0.920386	0.000126368
POF1B	0.922321	0.0282162
KRI1	0.922728	4.73057e-14
CACHD1	0.923533	0.000282431
PARP12	0.923798	0.000376615
VEGFA	0.924489	2.79654e-11
ANKS3	0.925309	0.000145193
MAK16	0.925792	0.00870504
ZNF234	0.925999	0.0124739
ADCY4	0.926252	9.79941e-05
GTPBP2	0.927363	9.46125e-10
ADM5	0.928917	0.0405526
EYA3	0.92972	5.80418e-07
KLHL38	0.931004	0.00301002
ZNF449	0.933878	0.000395
BAZ2A	0.93403	0.00386633
ACTR3B	0.934206	0.0321431
MMP7	0.937881	8.03555e-05
DHX58	0.940369	0
SLC7A6OS	0.942889	0.00529752
AGAP3	0.943857	0.0314927
NR4A3	0.944975	0.00485344
CLK2	0.945344	0.00273829
C17orf66	0.945738	0.0438879
TMEM102	0.946088	0.0367448
SCO2	0.946471	4.63289e-05
RTP4	0.947268	0.00121186
RCAN3	0.947734	0.0067612
BID	0.949572	1.01625e-07
DUSP8	0.950531	0.00129734
NOC3L	0.950731	0.00903471
NOL6	0.951035	0.000916071
ZNF473	0.951181	0.00213488
ZNF684	0.951582	0
AKAP2	0.952382	0.0057704
TFAP2A	0.95294	0.0195149
ZSWIM7	0.955569	0.017205
APOL2	0.956136	0
RRS1	0.957795	5.99209e-08
PTPRCAP	0.959707	0.0210124
TRIM36	0.959788	1.01014e-14
NR1I3	0.961594	6.14812e-06
ITPR1	0.963261	0.0346535
ZC3H12C	0.963334	0.0515413
SMO	0.963474	0.029552
CDC37L1	0.963527	0.00010021
TNIK	0.964169	2.61933e-05
RHOQ	0.96471	0.0136422
MITD1	0.964811	0.0361446
ZGLP1	0.966317	0.00182868
CAPS	0.966603	0.0284178
MTF1	0.966686	4.59472e-06
WT1	0.967008	0.00926365
FUZ	0.967867	0.000384956
CASP10	0.968408	0.0133702
ZHX2	0.968477	2.21578e-11
BCL2L11	0.970213	9.03978e-05
GPR89B	0.972519	0.042233
FOXL2	0.976294	0.000157649
ZNF792	0.978141	0.0325601
APOL1	0.978992	1.07878e-09
SMYD5	0.980664	0.00687497
SLFN11	0.982789	0.000104081
MARCH1	0.983077	0.0501217
ZNF354B	0.984324	0.00120147
GTPBP4	0.985612	4.62562e-09
CLIP2	0.985877	0
C8orf76	0.989048	8.00287e-05
NUB1	0.989864	0.00972949
FICD	0.991514	0.0136422
TRAF3	0.991977	0.000635494
TMEM106A	0.992392	0.00016773
ZHX1-C8ORF76	0.993179	0.0216218
SLC35E1	0.993516	6.33125e-12
RRP12	0.993896	0
SLC37A3	0.99497	0.0338551
PAPSS2	0.997601	0.0309784
ZBTB8A	0.997874	3.22265e-06
PSTPIP2	0.9982	0.000110543
JHDM1D	1.0012	0.00860032
C20orf112	1.00801	0.0185711
MPP5	1.01102	0.0172084
ZFP64	1.01135	0.0405446
P2RX4	1.01204	1.07597e-08
HELZ2	1.01204	0
BOD1	1.01311	0
ZNRF3	1.01345	0.000238478
POMZP3	1.01452	0.0498289
C6orf223	1.0146	0.0184296
NBEA	1.01676	0.00364875
NRP2	1.01696	0.00588882
RELL1	1.01833	6.93988e-05
FNDC8	1.02106	2.18349e-07
NFKB1	1.02118	0
PARM1	1.02173	0
TAF5	1.02241	0.0461494
ZNF211	1.03187	5.35744e-11
PPP1R13L	1.03253	0.0161999
IL18BP	1.03286	0.00038014
USP42	1.03373	2.13104e-13
NMNAT2	1.03477	0.0452553
ZNF699	1.03508	2.4317e-10
RWDD2A	1.03617	4.0135e-09
MAP3K8	1.03632	7.49035e-11
WRN	1.03695	0.00927055
TMEM110-MUSTN1	1.03868	0.0154544
ALG14	1.03999	5.42995e-07
IGDCC4	1.0492	1.01014e-14
GJC1	1.05476	0.00412792
RIN3	1.05521	8.72785e-10
PPM1A	1.05536	1.37313e-05
ZNF574	1.05543	1.10273e-06
RAB12	1.05549	3.48065e-12
ZNF766	1.05569	0
NPIPB15	1.05673	0.000303121
NBPF14	1.05928	0.000979005
SLC1A3	1.06015	4.04453e-07
URB1	1.06263	5.37621e-05
KIAA0355	1.06333	0.0153166
TNFRSF10A	1.06353	0
MAP3K5	1.06493	0.0167087
SLC26A10	1.06534	0
E2F5	1.06554	0.00239657
CCDC11	1.06839	0.0369408
DDO	1.07138	0.000554188
GPR65	1.07405	0.00417129
SVIL	1.07437	0
PILRB	1.07571	2.5058e-05
TYW5	1.07968	0
ARFGAP3	1.08065	0.0419446
C7orf61	1.08573	0.00386947
ZC3H3	1.08802	0.00264195
PDCD1LG2	1.09053	0.000215531
STAT4	1.09206	0.0132632
PAQR6	1.0927	2.31895e-06
TJP2	1.09924	4.38954e-10
ETV7	1.09993	0.001842
ZNF333	1.10249	0.0233734
CD82	1.10279	0.00108927
PVR	1.10639	0.0519213
SYCE2	1.10692	0.0519731
TRPM2	1.10771	0.000228473
SCARF1	1.10788	0.00154875
IL4R	1.11338	0.0011276
CCNA1	1.11482	0.00349205
BEGAIN	1.11484	0.000242259
TDRKH	1.11804	0.00286548
ZNF550	1.11948	0.000437652
SEMA4B	1.11962	0.000807882
HSD11B1	1.12006	0.00267153
FAM86A	1.12102	9.70259e-09
DGKE	1.12403	0.0426197
ETV3	1.12411	6.7185e-09
POLR1B	1.12623	0.000158027
NSUN4	1.12761	6.65481e-07
RND3	1.12817	0
NBPF11	1.12928	0.0264246
DND1	1.13018	0.0545229
FAM122C	1.13402	0.0484658
PEX11A	1.13443	1.24559e-05
OSGIN2	1.13568	0.00383557
RRAD	1.13611	0.000595851
UNKL	1.13914	4.03868e-12
CTC1	1.14144	4.46734e-05
ABCA5	1.1439	0
SLAMF1	1.14613	4.81532e-05
ZFP92	1.14781	0.000705574
SSPN	1.15228	0.00266648
C1S	1.15398	8.72212e-06
CLEC2D	1.15425	3.74007e-05
ZXDB	1.15782	0
ZNF77	1.158	0.0371741
LAMB3	1.15836	7.99925e-11
PPP1R18	1.15846	0.0443609
TRIB2	1.15958	0.000696566
MGLL	1.16129	0
FCGR2A	1.16275	1.88067e-06
CRIM1	1.16827	9.89933e-13
ZNF133	1.16865	0
MCEE	1.16914	0.00130796
DCBLD1	1.16925	3.85879e-05
C3AR1	1.17306	0.0122195
FYN	1.17372	0.000267678
TRIM39	1.17389	0.00227855
POU2F2	1.17483	1.22392e-08
DDX10	1.17551	0.00127928
HOMEZ	1.17843	0
PANX2	1.18144	0.00450147
PAG1	1.18234	0.0400871
FKBP5	1.18536	4.99773e-08
KCND1	1.18728	0.00936329
FAAH	1.18742	0.00297007
ENDOD1	1.19131	0.0283957
MSC	1.19204	4.14549e-11
ACVR2B	1.19256	4.45457e-05
ZNF57	1.19666	0.0445527
TMCC3	1.1983	0.0233257
TUBD1	1.19875	0
LUC7L	1.20094	0
SPAG17	1.20436	0.00472025
FAM43A	1.20484	1.57968e-06
DDX60L	1.20524	0.000638344
C14orf182	1.20644	1.58157e-07
CEBPD	1.20856	0.019408
USP43	1.21945	0.000338848
NEU4	1.22422	0.00146893
TARSL2	1.22467	0.00185084
HNF4G	1.22529	5.84446e-08
DUSP6	1.22543	0
LRRC8E	1.22673	6.69305e-10
TP53	1.22691	0.000145237
EGR1	1.22936	0.00021025
PUS7	1.23086	1.26957e-12
CD14	1.23325	2.37758e-11
ZNF230	1.23528	0.0163541
SOGA3	1.23869	0.00485344
LPP	1.23947	0.00496857
ZNF805	1.24052	0.0398553
GAB3	1.24556	0.0498752
KIAA0247	1.24714	1.62003e-05
ETS1	1.24919	5.40999e-13
ZNF34	1.25312	0.000124347
LOC101927883	1.25418	6.06403e-07
TNFSF15	1.25865	1.65009e-08
LOC728728	1.25873	0.00477419
SLC6A16	1.25976	7.11318e-06
PHKG1	1.26011	0.0321756
BMP2	1.26244	0.000251764
GID4	1.26379	6.36045e-05
SH3PXD2B	1.27105	1.14285e-08
TBC1D3	1.27486	0.0194224
SCNM1	1.27985	0.0498752
RNF103	1.28107	0.0376711
TUBE1	1.28515	0.0176222
ITGB3	1.28521	1.94284e-05
IRF4	1.28728	0.0011456
NR4A2	1.28791	0.00348914
NOLC1	1.2893	0
LIME1	1.29181	1.01014e-14
RELA	1.2924	0
CRYM	1.29373	0.00272606
PVRL3	1.29983	5.82651e-09
PKLR	1.30075	0.00184288
ZNF222	1.30113	0
DUSP16	1.30256	2.94564e-12
ATF7IP2	1.30371	0.000247539
IFIT5	1.30391	0.00384542
LRRC3	1.30552	0.0131672
ARL5B	1.30894	0.0108433
SSTR2	1.31256	0.00350434
THAP3	1.3151	0.0148061
ACSS1	1.3155	0.027266
DDR2	1.31637	0.00203502
DDX21	1.32869	4.11942e-05
CYP27B1	1.33388	0.00988974
AOC3	1.33486	0.0298468
ZNF614	1.33567	0.00833208
SLC9B2	1.33687	0.0252756
BNIPL	1.33774	0.00658325
FRMPD2	1.33922	0.00070331
COL1A1	1.33998	0.0317244
AIFM3	1.3469	0.00860572
SLC43A2	1.35071	0.00083439
SIGLEC14	1.3512	8.03555e-05
ZNF224	1.35349	4.61669e-12
STAT5A	1.355	1.18952e-05
HAUS7	1.35881	6.51813e-06
VSTM4	1.36599	0.00085136
PRRG1	1.36795	8.66521e-05
C17orf51	1.36861	2.57479e-09
LDLR	1.3711	0.0508141
CRYGS	1.37117	0.00118415
CD48	1.37615	7.24467e-07
FOXC1	1.37662	0.00135932
THEMIS2	1.37804	1.47797e-09
TMEM229B	1.38219	3.64856e-06
BATF2	1.38651	0.000272343
LEPREL1	1.38749	0.000542258
GGN	1.38892	4.64e-06
AMPD3	1.38974	0
TNFRSF10B	1.39221	2.56568e-07
SETD6	1.39402	2.48209e-05
RASSF8	1.39463	0
NTN1	1.39692	1.81716e-07
ETV3L	1.39725	0.020516
PNRC1	1.39827	0.00894538
NPIPB11	1.39933	1.2947e-09
IRF2	1.40217	0
DTX4	1.40222	0
MAP1LC3A	1.40869	0.021429
SOX5	1.41458	0.038585
HEY1	1.41725	0.00146331
GNE	1.41796	1.34818e-11
AS3MT	1.41923	0.000567835
EBF1	1.42203	0.0376093
NAMPT	1.4236	0.0198919
BTBD19	1.42516	4.82192e-12
AK4	1.42964	0.0305763
HS3ST3B1	1.43286	0
MOCOS	1.43776	2.467e-08
A4GALT	1.43822	0.0427089
MSS51	1.44373	0.000140287
NBPF9	1.44429	5.36554e-07
TBC1D3F	1.44599	0.000125214
SLC39A14	1.44624	0
APBA1	1.44689	0.00095028
AMER1	1.44827	0.00254608
GUCA1B	1.44827	1.3839e-06
SNX15	1.45096	0.051911
SPEG	1.45343	0.000217461
PHLDB3	1.45984	0.00615033
BCL9L	1.46282	2.63642e-12
HLA-E	1.46322	0.0187261
C14orf28	1.46453	0.0119267
CXCL5	1.4665	0.00624448
BLOC1S3	1.47077	8.29523e-05
ALDH1B1	1.47184	1.01788e-11
LRP5L	1.47888	2.59599e-06
WDR3	1.48016	6.01944e-12
RUFY4	1.48487	0.00489339
SLC24A4	1.48833	2.8996e-14
KCNJ14	1.49251	3.53354e-11
BRICD5	1.49435	0.00906609
MYO1G	1.50207	0.00210924
C17orf67	1.50426	0.00317018
GPR157	1.50509	2.21027e-06
S100P	1.50589	0.00407849
BCL6	1.50894	1.44123e-06
IRF1	1.51056	0
ADRBK2	1.51057	3.20045e-07
HIVEP2	1.51605	1.72133e-10
RELB	1.5178	0
PARS2	1.52124	0.00123103
LRRC49	1.52145	7.10585e-06
F3	1.52238	4.94639e-09
WDR89	1.52421	0.000125155
REL	1.52486	0.00293327
PLA2G4C	1.52514	4.84658e-05
KLF2	1.52942	0.00135752
L1CAM	1.52982	0.0434528
TP53INP2	1.52991	0
MS4A14	1.53041	0
STX11	1.53545	0.00850365
TBC1D30	1.53646	0.0411795
ACRC	1.5391	3.25918e-06
BCL3	1.54145	0.00519231
ZNF250	1.54947	3.05639e-07
PRSS27	1.55042	0.00360061
TCTEX1D4	1.55102	1.47457e-06
CYP2U1	1.55897	0.001308
TAF4B	1.56556	1.66074e-05
DTX2	1.58699	0
PNPLA1	1.59132	4.93127e-09
ATP2B1	1.59619	6.29438e-09
PPFIBP2	1.59935	0.000858597
TRAF1	1.59966	0
GLIS3	1.60424	0.0103562
CHAC1	1.60503	0.00514591
ETS2	1.60597	0.00820797
ABI3BP	1.60738	0.000426182
CXCL6	1.60801	0.0180793
NFKB2	1.60862	0.000295366
ICAM1	1.61383	0
ISYNA1	1.61881	0.00070331
HS3ST3A1	1.62296	5.98245e-05
AANAT	1.62307	2.68276e-09
PIK3R5	1.63449	2.5952e-07
CCL20	1.63652	0.031937
ELK1	1.63706	1.43744e-05
GPR161	1.64103	0.000102454
PTPN1	1.64151	4.19965e-11
MACC1	1.64348	5.62239e-07
NBN	1.6441	4.4004e-09
PPP3CC	1.6465	1.44629e-11
NKX3-2	1.64839	0.00408898
ITPR3	1.66293	0.000641247
HELB	1.66388	0.0346703
ELOVL7	1.66835	1.12016e-09
TMEM86B	1.66946	0.0489088
TRPC1	1.67536	4.83894e-09
FZD4	1.68032	0
MPZL1	1.68055	0.000714775
PTGIR	1.69264	3.30366e-10
DNASE1L2	1.70144	0.00163355
TREX1	1.70166	0.00711599
ZNF284	1.71003	8.05623e-10
PIK3R3	1.71638	2.928e-06
ABTB2	1.71717	0
DAZL	1.71752	4.0213e-13
IGSF3	1.73749	1.61848e-08
LSS	1.7383	1.37025e-09
RIPK2	1.7423	0.0333503
VSNL1	1.74624	0
ANKLE1	1.75789	8.47715e-05
KDM6B	1.75945	0
ANKRD33B	1.77031	0
GPR132	1.77173	0
MYO15A	1.77323	6.23018e-06
ARRDC3	1.78383	0.0283091
WWC1	1.78505	0.00431812
FGF2	1.79284	0.00644203
CDHR5	1.81274	0.00558114
TSPAN1	1.81381	0.000303825
TNXB	1.8161	0.00331227
IGSF9	1.81876	0.000407454
LIF	1.82098	0.0155491
GRAMD1A	1.82272	0.000458669
MMP8	1.83192	2.76315e-06
IRAK3	1.83212	6.757e-11
IL15RA	1.83693	0.00597532
NEDD4L	1.85684	0.0021388
JMJD7-PLA2G4B	1.85699	2.14413e-07
SLC25A37	1.85999	1.17922e-06
RHD	1.86716	2.04055e-10
TNFAIP3	1.88603	0
TNF	1.89427	7.01464e-05
CMPK2	1.90563	1.36948e-12
CYBB	1.90773	0.000238478
GATA6	1.9352	2.56859e-05
MARCO	1.94161	7.48617e-08
LOXL2	1.95291	0.00311417
CXCL2	1.9713	0.00878666
PTGES	1.97712	0.00421113
HCK	2.00293	0
SLC30A4	2.00304	1.96184e-05
BAMBI	2.0031	3.81543e-08
EDNRA	2.00337	0
PILRA	2.00947	0
NINJ1	2.01052	9.71633e-08
CCL3L1	2.01542	0.0256336
NFKBIA	2.02049	0.000317566
IL32	2.03483	0.00349574
SRC	2.04132	6.61766e-10
RNF19B	2.05847	4.50792e-06
ZNF329	2.06627	1.45148e-12
LGMN	2.11789	0.000733352
LYG1	2.12338	0.00766097
WNK4	2.12388	0
ZC3H12A	2.13287	9.88552e-08
ANKRD1	2.14042	0
APOL3	2.1616	0
MCC	2.165	0
EPB41L3	2.1695	1.97571e-14
CHST2	2.18278	0
PPP1R3C	2.18812	1.07342e-06
IL1B	2.19671	0
DNMT3L	2.20395	0
CD40	2.20766	0
ZNF28	2.22055	1.97571e-14
MARCKS	2.25014	9.81793e-05
LIMK2	2.25317	1.01014e-14
NFKBIZ	2.27084	4.59472e-06
BHLHE41	2.27512	0
EBI3	2.28547	0.00060467
IER3	2.28584	3.98158e-05
GIMAP8	2.29727	0
RSAD2	2.29754	2.95715e-11
TNIP1	2.32055	0
C3orf35	2.32293	0
NOD2	2.39755	0
IRAK2	2.39961	1.08495e-07
NRG2	2.41192	1.73515e-06
LOC101929758	2.44985	3.53267e-06
CXCL1	2.45853	3.87494e-10
GFPT2	2.46246	2.8996e-14
CCL3	2.49552	1.69556e-05
GBP4	2.4996	0
SCN1B	2.53307	0
SLC2A6	2.549	0
SIGLEC5	2.5515	5.40999e-13
EHD1	2.56912	7.55008e-11
IL7R	2.57374	0
TNFAIP6	2.59075	3.85883e-07
IKZF3	2.6083	0
CXCL3	2.65993	0
CD38	2.66694	0
PID1	2.68719	0
MMP1	2.73466	1.01014e-14
BIRC3	2.77933	0
SOCS3	2.8296	0
CCL4	2.87618	4.73057e-14
BCL11A	2.89894	0
MAS1	2.89947	4.73057e-14
CDC42EP2	2.90229	0
BMP6	2.9522	0
IL8	3.0059	0
PDE4B	3.01913	0
SLC13A3	3.1791	0
INHBA	3.22313	0
SOD2	3.26962	0
MMP10	3.35031	0
TNFAIP2	3.35977	0
DLL1	3.37543	0
GCH1	3.39369	0
PTGS2	3.44712	0
C11orf96	3.5556	3.38001e-07
IL23A	3.63881	0
RNF144B	4.10185	0
IL1A	4.96936	0
