# Supplementary material for: Coxiella burnetii and Leishmania mexicana residing within similar parasitophorous vacuoles elicit disparate host responses
Source: Front Microbiol. 2015 Aug 7;6:794. doi: 10.3389/fmicb.2015.00794 (PMC4528172; doi:10.3389/fmicb.2015.00794)
Supplement: TABLE S2 — Differentially expressed genes in Leishmania-infected vs. uninfected THP-1 cells. [file Table_2.XLSX]

## Sheet: Table S2
Gene	Log2 Fold Change	P value
CDCA7	-2.04031	0.0168803
OTUD6B	-1.73559	0.0188107
C3orf80	-1.7072	0.0434098
KCNMB1	-1.6128	0.0234974
ZNF449	-1.60348	0.0070762
PLAU	-1.55861	1.8514e-27
PYCRL	-1.54834	1.14611e-08
C10orf32	-1.5174	0.000765494
SFXN2	-1.46165	2.24526e-05
DSCC1	-1.45165	0.0299925
P4HA3	-1.43514	0.000573728
PUS7	-1.42442	1.69241e-09
TTC21B	-1.41051	3.30372e-10
IKZF1	-1.40775	0.0211955
CARD9	-1.3837	0.000552596
PPP1R3E	-1.38128	3.72098e-06
STEAP2	-1.37098	0.0338901
YEATS4	-1.35457	6.5642e-07
ZAR1	-1.32931	0.00605678
MSRB2	-1.30359	0.00547127
MLLT3	-1.27886	0.0271991
FCGR1A	-1.26488	0.000181277
SKP2	-1.25002	2.33284e-20
ADAM19	-1.24716	0.00275189
ABHD14B	-1.24277	0.00443742
SPIN3	-1.22613	0.00148187
MDP1	-1.21901	0.0150815
EFCAB7	-1.21501	1.06024e-05
TMEM53	-1.1837	0.000275194
CCDC27	-1.18186	0.00663862
PRR5L	-1.18173	2.04209e-06
P2RX6	-1.17856	0.0242428
LOC101929766	-1.17688	0.0187657
LOC101929587	-1.17472	0.00021889
BBS12	-1.15754	0.00142574
ANKRD36	-1.13198	0.0268108
SSBP2	-1.12571	0.000955403
FAM115A	-1.10703	0.0333265
TMEM143	-1.105	0.00693207
XYLB	-1.10417	6.31557e-09
PODNL1	-1.08246	0.021365
ANGPTL4	-1.07973	0.00067336
DHODH	-1.07361	0.0456957
ZNF680	-1.07116	0.0137098
RRM2	-1.06762	2.89666e-43
MDM1	-1.05709	0.000479229
KIAA0226L	-1.05193	3.58041e-06
ZNF718	-1.04629	0.00175515
MUTYH	-1.04616	0.0103791
KBTBD11	-1.0386	0.0131381
ZNRF3	-1.03579	0.0168975
HERC6	-1.02881	1.72587e-09
RGMB	-1.02811	0.00803891
FAM120C	-1.02418	3.64295e-06
LHX9	-1.00937	0.0376337
SLC25A14	-1.00811	0.000715506
SEC11C	-1.00665	0.00124413
SLC6A9	-1	0.00384643
MORN2	-0.993925	8.65061e-05
HSD17B10	-0.99262	8.96008e-12
PFN2	-0.989084	0.0203325
FNDC8	-0.98639	0.000586549
TET1	-0.983637	0.0120405
RPS26	-0.971803	0.00472068
ABHD11	-0.970047	4.60791e-05
OARD1	-0.968169	1.13486e-08
ESRP1	-0.961932	0.0549933
ALG6	-0.961338	0.0125062
VILL	-0.956931	0.00974389
MTHFD1L	-0.956753	4.75943e-19
NETO2	-0.954241	4.54794e-11
TCTN1	-0.952506	3.28277e-16
PRPS1	-0.931635	0.0535699
GDAP1	-0.930259	7.34624e-07
GAREML	-0.92837	5.05833e-05
ARHGEF6	-0.919369	1.48543e-05
FCRLB	-0.91825	0.0173349
L3MBTL1	-0.918049	0.0286882
CSF1R	-0.917056	0.0199133
RABL5	-0.917039	0.0024452
FARSB	-0.9141	2.42477e-30
POLA1	-0.913505	0.000737415
RAD51AP1	-0.912257	0.0276929
SMOC1	-0.910114	0.0163277
INA	-0.90933	0.00364843
KLHL42	-0.883595	4.2291e-35
PDGFRB	-0.882953	0.00130141
ZNF577	-0.881356	0.0276929
SPC25	-0.874026	2.92254e-05
C3orf72	-0.871343	0.0224078
FXN	-0.869801	0.00667222
L2HGDH	-0.866827	2.40204e-06
ZNF133	-0.860568	0.000233107
RAD54B	-0.859301	7.14189e-06
C2CD4C	-0.857679	0.0187001
DNAJC19	-0.853124	0.0230577
TP53I3	-0.852846	0.00032038
ACYP2	-0.851945	1.06068e-05
ZC3H8	-0.849188	9.88106e-06
MTERFD1	-0.846805	0.0262837
ZNF785	-0.844777	0.000663528
PIGP	-0.844152	0.00801902
LOC101928451	-0.843673	2.304e-08
TAGLN2	-0.843441	0.0391058
ITFG2	-0.8418	0.000278998
AP3M2	-0.829725	0.00027538
CAMK2N1	-0.824108	0.00288962
DHRS4	-0.819739	0.0441677
LCA5	-0.814285	0.0224263
CNTLN	-0.813285	2.00286e-12
SLC10A4	-0.806609	0.000404129
ISLR	-0.805246	3.11167e-05
CYFIP2	-0.804796	0.00013239
FOXO1	-0.804695	0.0304572
OAS2	-0.796761	8.28299e-21
ADAMTS8	-0.795751	9.91135e-08
MTHFS	-0.79185	0.049757
HMGN2	-0.78945	4.23266e-07
RIN1	-0.789109	0.0299913
AVEN	-0.785944	0.000990981
COQ4	-0.784662	2.78028e-28
DOCK7	-0.784206	5.26181e-10
HHEX	-0.783896	2.76295e-05
EMP2	-0.7822	0.0435277
GPX8	-0.779553	0.0156342
VEPH1	-0.774233	0.016592
TLDC2	-0.772867	0.000220556
DESI1	-0.769656	0.000412592
IDS	-0.769394	5.8537e-76
EEF1A1	-0.766908	0.022975
SPIN4	-0.766005	0.0379583
SLC25A38	-0.76026	0.0135845
DUS4L	-0.756664	0.0114389
CHD1L	-0.756125	0.0338299
KIAA1586	-0.754699	1.59866e-05
RNF138	-0.753591	0.0267841
SLC9A9	-0.747542	0.00963107
TELO2	-0.746862	2.15969e-14
CPNE3	-0.746806	1.15969e-16
FEZ2	-0.745822	0.017293
C14orf159	-0.745625	7.25798e-32
CRISPLD1	-0.745071	0.0243486
DERA	-0.744818	5.49459e-11
PELI3	-0.743466	0.00627815
CEP290	-0.741772	3.96019e-15
TCF7L2	-0.741137	1.3845e-34
CCP110	-0.738338	0.000576136
IFT52	-0.733299	0.0131649
SLC39A14	-0.725996	4.27002e-07
NT5DC1	-0.72573	0.000221517
RPLP0	-0.724693	0.000547704
MANEA	-0.717576	0.000832618
STS	-0.717307	0.0258992
DNAJC17	-0.715981	8.72325e-06
IRAK4	-0.715671	0.0012989
NEIL3	-0.708671	0.0032753
TRO	-0.70616	0.0204903
UBASH3B	-0.706022	0.0163617
INHBA	-0.704584	9.82762e-16
GINM1	-0.703993	0.00577811
PNPLA4	-0.703507	0.0202877
SLAMF1	-0.702868	0.0143959
TAX1BP3	-0.702592	2.15735e-06
EMR3	-0.700821	0.0110744
FRRS1	0.536991	0.000342359
ITPK1	0.537137	0.000868009
IL6R	0.538801	0.0198042
KIAA0226	0.540403	0
GPANK1	0.540675	7.85149e-05
PPFIA1	0.540992	0.000255307
AXL	0.542652	0.0142473
KLF7	0.543467	0.00678169
CA14	0.546977	0.0132919
C6orf106	0.547547	0.00286319
THAP2	0.547955	9.71854e-05
HIVEP2	0.548209	0.00156918
CD83	0.548556	6.91101e-06
GOSR2	0.550309	0.00121235
HECTD1	0.553425	1.83863e-06
IER5	0.555571	0.0520279
GCLM	0.556743	2.45652e-05
TLR1	0.558626	0.00122314
LRRK1	0.560343	7.13573e-05
RNF185	0.562842	0.0177289
GABBR2	0.563606	0.031866
TDRD3	0.564049	0
WIPF2	0.565246	0.0288381
N4BP3	0.566745	2.90311e-06
ARHGEF16	0.567377	1.44391e-05
DUSP13	0.56753	0.00443742
NFIX	0.569684	6.39939e-13
BICC1	0.572813	0.00145805
C12orf49	0.57341	0.00192407
SPAG1	0.573414	0.000260514
ADPRH	0.575976	0.000373084
FAM20B	0.57647	0
NIT1	0.577136	2.24661e-06
SHPK	0.577348	0.00573212
MYO9B	0.577437	0.000158178
NR3C1	0.577517	0.00471373
PLD1	0.577665	0
TTC21A	0.581156	0.0156904
LCAT	0.581465	0.0412984
ZNF317	0.58195	0.0527624
RHBDD3	0.583956	0.00527081
MPV17	0.585429	0
SDC4	0.586111	3.22422e-05
LAMB2	0.587748	0.003294
SETD1A	0.588322	0.00182742
LPCAT3	0.589264	0.00839851
JDP2	0.589703	5.03729e-05
PPIL6	0.59014	0.0431926
CD5	0.590587	0.0108463
PTPRF	0.591034	5.63212e-08
UBR4	0.591537	7.9152e-05
SLC39A7	0.591708	0.000690896
SERTAD3	0.59592	0.000488294
GLE1	0.597956	0.000206281
MTRNR2L8	0.598558	0.016328
ARID5A	0.601397	5.36417e-05
FBRSL1	0.601738	0.0465008
KCNJ14	0.6023	0.0322964
OLR1	0.603145	0.0521249
APOL2	0.605272	5.20219e-05
CHD2	0.605532	4.51995e-06
MED6	0.605855	0.0423044
RALGPS2	0.605955	0.00049987
HMHA1	0.605985	5.55042e-05
TBC1D4	0.611052	0.00283662
USP28	0.611478	1.34282e-05
ATG2A	0.611556	0.000105808
CPEB4	0.612447	0
FBXO11	0.613533	0.000742705
SAFB2	0.615087	0.00177648
TMCC2	0.616794	8.01686e-06
MTF1	0.617739	0.0012954
CCDC134	0.622353	0.00116289
ENDOV	0.624315	0.0132919
ETV4	0.626135	0.00942867
USP12	0.627144	6.44701e-05
GALM	0.627732	8.04839e-12
EIF4A3	0.62939	1.94632e-09
KIAA0907	0.631067	7.47643e-08
CDCA7L	0.631865	0.0435392
MTRNR2L9	0.63353	0.00113376
SRRM2	0.633906	0.00320011
WDR25	0.634447	0.0182033
NBPF14	0.634716	0.0109197
FAM72B	0.636461	0.00306593
RBM47	0.640868	0.0271991
HIC2	0.644271	0.000113213
CDH23	0.646574	2.97621e-09
EME1	0.647185	6.10629e-07
GALNT9 (NC_000012 132680916..132690573)	0.647966	0.00154255
GM2A	0.648401	0.00021889
RHOQ	0.649104	0
SHANK3	0.652967	0.000511862
TMEM255B	0.6537	0.00259358
BRD2	0.654802	0.0429001
AHCYL1	0.656007	0.0218958
SWT1	0.656029	0.000239276
NFATC1	0.656124	0.0263809
TUBD1	0.656413	0.000212105
RHD	0.656828	0.0404795
TRIB1	0.660148	3.91303e-07
ZSCAN21	0.66058	0.00243183
ERRFI1	0.66259	0.0070762
KCTD2	0.662809	0.000812358
CUL7	0.66494	0.0308125
C10orf10	0.666044	0.014863
TEAD2	0.666892	0.000724469
PDLIM1	0.668632	0.0284681
BARX1	0.668999	0
RWDD2A	0.669527	0.000615684
SLC24A4	0.670463	0.00303174
TSPAN4	0.670749	1.5674e-06
EGLN1	0.672518	3.47866e-06
ANKRD32	0.673167	0.0125474
AHDC1	0.677993	4.90805e-05
ACO2	0.678901	0.013219
EEA1	0.678916	0.0137795
PPP1R15B	0.680274	0
PIP5K1A	0.68139	0.0140935
DNHD1	0.682794	8.76234e-06
GBE1	0.685047	4.40828e-10
GPSM2	0.68869	0.00317811
PPAP2A	0.690224	2.63818e-10
NRXN1	0.690437	0.00923669
SLC12A7	0.690501	0.000182636
FGD6	0.692358	0.00769686
PLIN4	0.693161	0.0433964
APOE	0.693432	0
GSTM3	0.696706	2.00871e-06
ABAT	0.696931	0.0105479
ZNF565	0.697601	0.0156935
SGMS1	0.69863	0.000773751
PLS1	0.6994	0.00331533
CTSK	0.699643	7.9823e-09
DESI2	0.699843	0.00056203
NUFIP2	0.700619	0.0176987
PHF7	0.706796	0.047234
ASGR1	0.709461	0.0264204
GNPTAB	0.710017	0
SELO	0.711574	0.014863
MEGF9	0.712143	0.0535699
CXADR	0.712663	0.000176774
SYT7	0.714728	0.00225584
SEMA3B	0.718952	0.011281
FNBP1	0.722898	0.000811564
TIMP3	0.72409	2.13215e-14
SLITRK5	0.724514	0.0144132
BRAT1	0.726445	2.29343e-06
RMND1	0.726686	0.00293772
RBBP6	0.726831	0.00452271
CHN2	0.728431	0.0106707
DYRK3	0.731644	0
BIN2	0.734052	1.00088e-05
PGM5	0.734443	0.0205987
KIAA0040	0.736608	4.73811e-13
OXSM	0.736966	4.77414e-05
PDXDC1	0.737613	1.15736e-11
MUC1	0.738352	8.99021e-06
MKNK1	0.740529	0.025698
BLZF1	0.74286	0.0152487
PBXIP1	0.743977	0.0243588
FAM89B	0.745486	2.30571e-10
HEYL	0.746104	1.127e-05
PAN2	0.746389	0.0234569
TEX2	0.748375	1.27274e-09
MT2A	0.751364	0.0012009
ANXA9	0.754977	0.000657298
NBEAL2	0.758992	0
POLH	0.759118	0.0395595
DMWD	0.760105	0.0155397
ZNF22	0.760874	1.00073e-08
KCNQ4	0.761536	0.00160963
ZNF438	0.762824	1.18049e-05
CRADD	0.763672	0.00162258
IFITM10	0.764067	4.98681e-07
CPVL	0.764499	0.000988308
MAPKAPK2	0.764761	0
HYDIN	0.764893	0.000550545
PDE4DIP	0.765578	0
IER2	0.765885	0.00740149
SLC35B2	0.766227	1.16964e-12
RASSF7	0.767447	1.35911e-08
PPP1R16B	0.771925	0.000263155
BANP	0.772992	0.0035385
INPP5J	0.773408	0.0407683
SOCS7	0.774276	0.000503851
LOC100862671	0.776612	0.0354703
PPM1K	0.7772	1.08042e-08
MED26	0.778973	0.0342565
MAP3K11	0.779408	0
CCNT1	0.782001	0.00303174
FAM195A	0.782941	9.74692e-08
ACACB	0.783123	0.00133146
HIST1H2BC	0.785538	0.0202988
LRRC48	0.786596	0.00320011
SHISA3	0.787371	0.00390959
C14orf182	0.787536	0.000837537
SLC6A16	0.788191	0.0391058
JMY	0.78831	0
OXNAD1	0.789973	2.15976e-13
SNIP1	0.790969	0.00231722
AKT1S1	0.795997	0
ZRANB3	0.797122	0.00977899
NR1I3	0.797226	0.0167219
CDO1	0.798166	0.0257682
CRIPAK	0.798477	0.0104676
NXF1	0.802828	0
PBX4	0.80459	0.0025836
TNK2	0.806646	0.00610578
AANAT	0.808415	1.52267e-06
CYP2U1	0.811298	0.0032076
ZNF587	0.812879	2.8096e-10
GSTM2	0.812914	0.000162811
SCUBE2	0.813122	0.0097353
FAM102A	0.815565	0.0335592
AAMDC	0.816427	3.04257e-08
IQCD	0.817596	0.00317811
MICAL3	0.819428	0.000511862
PLXDC1	0.824734	0.00070784
CTSB	0.827619	0.0332212
SEC31A	0.828289	0
MALT1	0.829543	4.63234e-06
APC2	0.832949	0.0364204
PMM2	0.833473	0.0240664
NPIPB15	0.833827	0.00680145
CLCN2	0.835234	0.000160852
SLC45A4	0.835596	7.66479e-06
KCNJ5	0.83729	0.0429646
C10orf118	0.83905	0.000188092
ADCY9	0.8394	2.28137e-11
GALNS	0.841371	0.000359298
ADCK3	0.844529	0.0424899
SEMA3D	0.84636	1.2587e-05
PKLR	0.847997	0.05429
KLHL21	0.848902	4.18551e-08
LYSMD3	0.849178	0
TUBA4A	0.852806	2.32121e-06
SH3BGRL2	0.853759	0.00963052
SCARF1	0.854979	0.0211834
POLE4	0.855231	0.0178324
ADCY4	0.862496	0.000147298
SNRK	0.866582	0.000360395
GRASP	0.866838	2.46566e-09
UNKL	0.867125	0.00032038
CTSW	0.867362	8.26316e-07
CD72	0.873243	0.0217937
NANP	0.875251	3.0935e-08
NKD1	0.877228	1.18166e-07
SLC9A5	0.878219	0.00509936
UBE2O	0.8784	0
NPIPB11	0.879607	4.01305e-05
TNFAIP8L1	0.884679	6.78759e-08
OSCP1	0.885944	0.0479107
EZR	0.885993	0.000917689
SLC25A42	0.887382	0.00384643
ZNF808	0.887838	4.65577e-07
ZNF669	0.889199	6.76309e-07
LYST	0.889994	0.000996411
SOX13	0.893106	0.000222224
ZNF264	0.894064	0.0175893
GCNT2	0.894149	0.012578
LYG1	0.895663	0.0345474
REL	0.896408	0
HEG1	0.901331	2.48444e-06
ADRBK2	0.901494	0.0326367
NOP2	0.903611	0
H2AFY2	0.9044	0
NFE2L2	0.905622	0.0118948
ZCCHC2	0.90574	0.0446128
CEP68	0.909628	1.09208e-05
FGGY	0.914795	0.0167999
LOC339862	0.914864	0.00150498
ANO10	0.915416	0.00365415
DOT1L	0.91544	0.000836429
CNTN5	0.920399	0.00677963
OSBPL1A	0.923425	0.0198095
RAB33B	0.923897	1.67889e-05
BORA	0.92432	0.00101033
NFATC2	0.925357	0
CCNYL1	0.926722	2.13215e-14
DNASE1	0.927639	1.80759e-08
PSMC3IP	0.927993	0
KLHDC1	0.929419	0.00258246
ING5	0.932922	4.90605e-06
ALAS1	0.936944	6.72383e-05
SUCO	0.945395	0.00021889
INPP5E	0.948567	1.91471e-05
DNAH11	0.952105	0.0321408
GUCA1B	0.953457	0.0231092
TNFRSF11A	0.954573	0.0316826
HSPB7	0.955341	1.52742e-06
PUS10	0.96028	5.23603e-07
ZNF316	0.964921	0.0144286
FLT1	0.96868	0.0179407
ZNF697	0.969526	0.000293165
COL8A2	0.97043	3.43307e-07
SERPING1	0.971949	1.95882e-08
LRP2BP	0.973528	1.34833e-06
STAC2	0.977558	1.85199e-06
RHOB	0.978073	0.035513
HIST1H2BN	0.98014	0.0219997
WNK2	0.986558	0.000780555
DRAM1	0.98895	0.000995924
AFAP1L1	0.996224	0
GAS2L3	0.996288	0.00490842
LOC101929020	1.00172	0.0378435
EPAS1	1.00968	0
MYO15A	1.01123	0.0105412
YJEFN3	1.01174	4.51995e-06
APOM	1.0158	0.000994708
LTBP3	1.02259	0.000358673
KCNJ1	1.02321	0.0163094
NR4A3	1.02372	0.00348892
ADAMDEC1	1.03146	0.000255874
KIAA0513	1.03161	0.0320788
SLIT2	1.03347	0.00025826
ARID5B	1.03356	0
FGD2	1.03473	5.26704e-06
IGFN1	1.03525	0.000290238
MT1G	1.0359	3.37547e-05
MTMR7	1.03613	0.000122717
ZNF274	1.03668	0.000391155
CAMSAP3	1.03684	0.031975
TMPRSS6	1.03747	0.0139373
METTL7A	1.04111	0.0127218
CEPT1	1.04146	0.00476874
RLF	1.04181	0.0150463
GLIS2	1.04376	0.00411333
TMEM150C	1.0514	0.000392321
EOGT	1.05531	0.00798477
MT1E	1.05628	0.0131649
ICAM4	1.05889	0.0121154
BCL2	1.05963	2.38151e-11
ADCY8	1.06138	0.00249585
PPARA	1.06145	0
ABI3BP	1.06164	2.24e-10
FA2H	1.06211	0.0277237
SLC46A1	1.06216	1.16273e-06
NTNG1	1.07004	0.0092599
PLXNC1	1.07568	0.000362689
CENPJ	1.07933	5.29794e-05
SPTY2D1	1.08474	0.000246843
COL4A4	1.08804	0.0108214
CENPA	1.08879	3.72345e-07
SYN2	1.09834	0.00295226
FAM124A	1.09954	6.19537e-05
OSBP2	1.10127	0.000327137
NLRC4	1.10331	0.00146621
PLAC1	1.10766	1.73678e-09
INHBB	1.10854	0.000279071
TPPP	1.11009	0.0064425
RTN4R	1.11454	0.0203635
TTC9	1.11664	0.00058158
MACC1	1.11864	0.000443601
PRICKLE1	1.12553	0.000822721
LCA5L	1.14202	0.000818644
LRRC39	1.14307	0.00486742
PXDC1	1.14483	0
TSSC1	1.14724	0.000214793
ADSSL1	1.14911	4.13508e-14
ZDHHC11	1.15697	0.0131106
DNAAF1	1.15834	0.00184404
ABCG2	1.16461	5.50856e-07
TNFSF14	1.16471	0
C17orf96	1.16957	0.000128774
C1orf162	1.16993	0
KDM6B	1.17291	0.00017346
DNMT3L	1.17321	5.75245e-05
HIST1H3D	1.17532	0.000761148
SEPT4	1.18189	0.0100593
PKD1L1	1.18618	0.021323
DUSP16	1.19308	4.1635e-11
SYT9	1.1964	0.000824915
CAND2	1.20734	6.11004e-14
VWA7	1.21842	1.72672e-07
CRHR2	1.22239	0.0492422
PRR7	1.22594	0.00554866
NR4A2	1.22784	0.0011471
KIF14	1.22851	0.0532519
EGR1	1.23406	0.000238639
SNAI3	1.23498	0.0541494
SLC26A11	1.23671	0.00124396
KIAA1244	1.23915	5.67362e-08
ANKRD1	1.24155	0
FAM184B	1.24266	3.06591e-11
THOC6	1.24561	0.000255307
MAPK8IP1	1.25077	2.31929e-05
SLC7A2	1.25138	9.46441e-11
HR	1.25232	0.00106986
CYR61	1.25885	0.0432984
TTC25	1.25974	0.00444389
TOB1	1.26104	0
BCAM	1.26626	0.0242428
HEXIM1	1.27225	0.0159308
GAS6	1.27273	6.75071e-05
AOC1	1.27925	0.00929484
DDR1	1.27939	1.11716e-07
ETNK2	1.27962	1.0019e-09
SPTBN2	1.28	1.05279e-05
CCDC62	1.28144	5.20456e-07
DNAJC22	1.28288	0.00328582
AOX1	1.28351	0.000348884
MTERFD3	1.28379	0.000105049
CORO2A	1.28519	0.000328761
IL16	1.28652	0.00740149
CACNA1E	1.28656	0.0424899
RASSF2	1.28991	0.00380672
DMRT3	1.29871	0.000188092
PYY	1.30216	7.99122e-10
NANOS1	1.31266	0.00249491
XIRP1	1.32432	2.53421e-13
RCSD1	1.33435	7.40131e-07
HIP1R	1.34302	2.41907e-06
FHOD3	1.35182	0.0274052
ADCY10	1.35731	1.15736e-10
ANKHD1-EIF4EBP3	1.36874	2.69209e-06
SPON1	1.37197	6.93834e-11
FYB	1.37304	7.9823e-09
PRDM6	1.37742	0.000386481
TMEM67	1.38961	0.011621
SLC5A3	1.40667	6.73407e-09
NEIL1	1.41122	0.0453432
SARM1	1.42004	0.000122717
RASL11A	1.4216	3.1052e-11
WDR66	1.42555	0.0058246
TOR3A	1.42774	2.15976e-13
MYH10	1.42908	0.000921661
FAM19A3	1.43236	0.00912632
ZSWIM5	1.43718	0.00134137
TFRC	1.44143	0
ZNF761	1.45276	0.00800732
MEGF11	1.45943	7.62347e-10
NPAS1	1.45997	1.127e-05
RAB37	1.46084	3.33563e-12
FAM53C	1.46327	0.0417512
PLCE1	1.47978	1.44562e-11
PP2D1	1.4975	0.000462604
ACVR1C	1.49809	0.000297232
PLSCR2	1.51259	2.13288e-05
PDE2A	1.53674	0.000484146
AMZ1	1.54186	2.13215e-14
DDR2	1.54362	3.26784e-06
MTUS1	1.54537	2.3601e-06
LRFN5	1.5477	0.000571849
HMOX1	1.54965	0
CSRNP1	1.55187	1.0203e-10
MYPN	1.56338	5.69506e-08
ARC	1.56372	1.08295e-08
HSPA2	1.56408	3.56713e-06
ETV7	1.56706	8.34648e-08
EFNB2	1.56777	0.0137795
C1orf115	1.57244	4.68586e-05
HIST1H2BD	1.58132	0
NR4A1	1.58224	0.00361181
PLXNA2	1.58394	4.27991e-07
PLA2G10	1.58889	0
C12orf79	1.58925	3.99993e-08
GPR153	1.58969	0.000472059
SAMD14	1.60853	0.000742705
PCF11	1.6114	0.025623
LOC101927930	1.61269	0.00573212
ARAP2	1.61286	2.63434e-06
CLEC2L	1.61616	0.0503845
KMO	1.61729	0.000278998
ABL2	1.61807	0.0513202
KIAA1024	1.6185	3.21555e-06
HFE	1.6391	2.34638e-07
LMOD1	1.64741	3.31757e-11
NUP210L	1.65629	0.000184703
HIST1H4H	1.67276	0.00843894
TENM4	1.67368	0.0333238
DUSP8	1.67463	0
ASB14	1.69379	0.000908693
PYHIN1	1.69501	0.0349511
PDE6G	1.71049	0.000175425
NEB	1.71108	0.0137098
ENTHD1	1.71411	0.00677963
SLAMF7	1.71577	0.000615684
CELSR3	1.71733	0
KCNG4	1.71989	0.000195106
C1orf101	1.72396	8.71424e-05
DCAF4L1	1.73185	0
AMOTL2	1.74111	0.0383548
LOC100507507	1.75593	1.00507e-07
SLC25A18	1.75688	0
HTR1F	1.76259	0.000316455
FBP1	1.76296	2.21647e-07
MMP25	1.78627	0
PIGF	1.82668	1.44982e-06
PAK6	1.83765	0.0154127
FOS	1.84173	1.59366e-13
TLR10	1.85111	3.62614e-13
GABRR2	1.85607	0.00191883
COL11A2	1.86288	0.00097166
GUCY1A2	1.86803	4.8232e-09
GCNT7	1.8792	0
IL24	1.88709	0.000308049
KCNA2	1.89817	0.00146621
B3GNT4	1.90465	3.76752e-06
CCDC181	1.90689	2.78773e-07
C7orf10	1.91398	3.42006e-07
WNK4	1.95182	0
DPYS	1.95497	0.00458047
AQP6	1.95897	5.07499e-05
LCNL1	1.97273	0
PDE4C	1.98976	4.35542e-10
CYP1B1	1.99411	8.72325e-06
MRAP2	2.02194	1.52231e-07
GJB7	2.0342	0
TSPAN12	2.03787	0
SLC51A	2.04617	1.60628e-07
NFE2L3	2.05317	1.38893e-08
FABP4	2.06657	0.00224519
ACOT13	2.12317	0
CRYM	2.1281	1.00336e-13
FLNC	2.16542	0
ROR1	2.20151	0.00134137
IQSEC3	2.21596	1.69241e-09
AATK	2.22251	5.59612e-10
RMDN2	2.25342	2.13215e-14
VIPR2	2.25964	0
TGFB2	2.27798	0
PPP1R36	2.35693	0.000277923
C3orf20	2.37636	2.57476e-06
FHDC1	2.44187	3.30617e-08
GSTO2	2.48436	2.65509e-09
C5orf45	2.53085	0
ITGAD	2.54207	4.1635e-11
CNR1	2.57804	3.6158e-08
ARL9	2.62276	4.95049e-08
SLC25A48	2.6532	0.00255011
FNDC7	2.72685	0
MTUS2	2.84187	2.97623e-11
ADORA1	3.54249	0
