# Supplementary material for: Coxiella burnetii and Leishmania mexicana residing within similar parasitophorous vacuoles elicit disparate host responses
Source: Front Microbiol. 2015 Aug 7;6:794. doi: 10.3389/fmicb.2015.00794 (PMC4528172; doi:10.3389/fmicb.2015.00794)
Supplement: TABLE S3 — Differentially expressed genes that overlap between Coxiella-infected vs. uninfected and Leishmania-infected vs. uninfected THP-1 cells. [file Table_3.XLSX]

## Sheet: Table S3
Gene	Log2 Fold Change (Coxiella)	P value (Coxiella)	Log2 Fold Change (Leishmania)	P value (Leishmania)
AANAT	1.62307	2.68276e-09	0.808415	1.52267e-06
ABI3BP	1.60738	0.000426182	1.06164	2.24e-10
ADAMTS8	-1.37403	2.52741e-11	-0.795751	9.91135e-08
ADCY4	0.926252	9.79941e-05	0.862496	0.000147298
ADRBK2	1.51057	3.20045e-07	0.901494	0.0326367
ADSSL1	-0.892286	0.0370363	1.14911	4.13508e-14
AFAP1L1	-1.00022	1.99721e-30	0.996224	0
ANKRD1	2.14042	0	1.24155	0
APOE	-0.925287	6.2004e-18	0.693432	0
APOL2	0.956136	0	0.605272	5.20219e-05
ARID5B	0.796704	7.31552e-08	1.03356	0
BIN2	-0.998645	0.00174895	0.734052	1.00088e-05
C10orf32	-1.35614	0.040106	-1.5174	0.000765494
C14orf182	1.20644	1.58157e-07	0.787536	0.000837537
C1orf162	0.856839	7.22131e-09	1.16993	0
C2CD4C	-1.37851	0.000293956	-0.857679	0.0187001
CCDC27	-1.14319	0.00607217	-1.18186	0.00663862
CCNYL1	0.888786	9.26973e-08	0.926722	2.13215e-14
CD72	-1.22754	0.00679493	0.873243	0.0217937
CD83	0.676853	5.68089e-08	0.548556	6.91101e-06
CDCA7	-1.84902	0.0117131	-2.04031	0.0168803
CDCA7L	-1.24553	0.0356406	0.631865	0.0435392
CHN2	-1.96963	0.00263405	0.728431	0.0106707
CPVL	-1.59831	0.00205957	0.764499	0.000988308
CRADD	-1.08051	0.0382886	0.763672	0.00162258
CRISPLD1	-1.047	0.00176482	-0.745071	0.0243486
CRYM	1.29373	0.00272606	2.1281	1.00336e-13
CXADR	-2.04162	1.13122e-32	0.712663	0.000176774
CYFIP2	-0.900762	2.79091e-05	-0.804796	0.00013239
CYP2U1	1.55897	0.001308	0.811298	0.0032076
DDR2	1.31637	0.00203502	1.54362	3.26784e-06
DNMT3L	2.20395	0	1.17321	5.75245e-05
DSCC1	-1.27711	0.0216784	-1.45165	0.0299925
DUSP13	-0.98471	0.00383099	0.56753	0.00443742
DUSP16	1.30256	2.94564e-12	1.19308	4.1635e-11
DUSP8	0.950531	0.00129734	1.67463	0
EGR1	1.22936	0.00021025	1.23406	0.000238639
EME1	-1.82373	1.77332e-16	0.647185	6.10629e-07
ETNK2	-1.33898	0.0292572	1.27962	1.0019e-09
ETV4	-1.352	0.00435897	0.626135	0.00942867
ETV7	1.09993	0.001842	1.56706	8.34648e-08
FAM124A	0.821928	0.0151616	1.09954	6.19537e-05
FAM72B	-1.66347	9.62287e-05	0.636461	0.00306593
FGD2	-1.23001	0.033711	1.03473	5.26704e-06
FNDC8	1.02106	2.18349e-07	-0.98639	0.000586549
FYB	-1.54521	0.0313052	1.37304	7.9823e-09
GABBR2	-0.918386	0.00202292	0.563606	0.031866
GALM	-0.987274	6.18958e-09	0.627732	8.04839e-12
GPSM2	-1.08335	0.0251003	0.68869	0.00317811
GUCA1B	1.44827	1.3839e-06	0.953457	0.0231092
HIST1H2BN	0.760173	0.0416884	0.98014	0.0219997
HIVEP2	1.51605	1.72133e-10	0.548209	0.00156918
HMGN2	-0.891035	7.81816e-09	-0.78945	4.23266e-07
HMOX1	-1.30825	0.0201259	1.54965	0
HSPB7	-1.28928	0.00226324	0.955341	1.52742e-06
HYDIN	0.7981	0.00154875	0.764893	0.000550545
IKZF1 (NC_000007 50344377..50367358)	-1.13148	0.00473631	-1.40775	0.0211955
INHBA	3.22313	0	-0.704584	9.82762e-16
ISLR	-1.27156	5.16846e-09	-0.805246	3.11167e-05
KCNJ14	1.49251	3.53354e-11	0.6023	0.0322964
KCNMB1	-2.26167	0.000361844	-1.6128	0.0234974
KCNQ4	0.681579	0.00720521	0.761536	0.00160963
KDM6B	1.75945	0	1.17291	0.00017346
KIAA0226	0.799453	0	0.540403	0
KIAA1586	0.883456	2.08796e-12	-0.754699	1.59866e-05
LYG1	2.12338	0.00766097	0.895663	0.0345474
LYSMD3	0.693153	1.01014e-14	0.849178	0
MACC1	1.64348	5.62239e-07	1.11864	0.000443601
MLLT3	0.891596	0.0240519	-1.27886	0.0271991
MORN2	-1.04731	9.91282e-05	-0.993925	8.65061e-05
MTF1	0.966686	4.59472e-06	0.617739	0.0012954
MYO15A	1.77323	6.23018e-06	1.01123	0.0105412
N4BP3	0.7849	1.23147e-07	0.566745	2.90311e-06
NBPF14	1.05928	0.000979005	0.634716	0.0109197
NEIL3	-1.48425	0.0018245	-0.708671	0.0032753
NPIPB11	1.39933	1.2947e-09	0.879607	4.01305e-05
NPIPB15	1.05673	0.000303121	0.833827	0.00680145
NR1I3	0.961594	6.14812e-06	0.797226	0.0167219
NR3C1	0.889236	1.05036e-05	0.577517	0.00471373
NR4A2	1.28791	0.00348914	1.22784	0.0011471
NR4A3	0.944975	0.00485344	1.02372	0.00348892
NT5DC1	-1.01639	1.6344e-16	-0.72573	0.000221517
PKLR	1.30075	0.00184288	0.847997	0.05429
PLA2G10	0.918123	9.08858e-07	1.58889	0
PLS1	-1.04654	4.56371e-11	0.6994	0.00331533
PRR5L	-1.15691	2.73253e-06	-1.18173	2.04209e-06
PUS7	1.23086	1.26957e-12	-1.42442	1.69241e-09
PYY	0.787903	0.00376355	1.30216	7.99122e-10
RAB37	-1.16993	0.00286548	1.46084	3.33563e-12
RAD51AP1	-1.59744	0.00143123	-0.912257	0.0276929
RAD54B	-1.01333	2.54316e-07	-0.859301	7.14189e-06
RASL11A	-1.10738	0.00536138	1.4216	3.1052e-11
REL	1.52486	0.00293327	0.896408	0
RHD	1.86716	2.04055e-10	0.656828	0.0404795
RHOQ	0.96471	0.0136422	0.649104	0
RRM2	-1.90451	7.68929e-80	-1.06762	2.89666e-43
RWDD2A	1.03617	4.0135e-09	0.669527	0.000615684
SCARF1	1.10788	0.00154875	0.854979	0.0211834
SERPING1	-1.29618	2.18722e-05	0.971949	1.95882e-08
SERTAD3	0.752892	0.00109201	0.59592	0.000488294
SFXN2	-1.37851	0.000666747	-1.46165	2.24526e-05
SHISA3	-1.31279	0.00109795	0.787371	0.00390959
SLAMF1	1.14613	4.81532e-05	-0.702868	0.0143959
SLC24A4	1.48833	2.8996e-14	0.670463	0.00303174
SLC39A14	1.44624	0	-0.725996	4.27002e-07
SLC45A4	0.728612	0.00153356	0.835596	7.66479e-06
SLC46A1	0.68001	0.0295232	1.06216	1.16273e-06
SLC6A16	1.25976	7.11318e-06	0.788191	0.0391058
SOCS7	0.731615	0.0117817	0.774276	0.000503851
SPC25	-2.94555	1.51196e-21	-0.874026	2.92254e-05
SPIN4	-1.03537	0.0036606	-0.766005	0.0379583
STAC2	-0.980787	0.0445388	0.977558	1.85199e-06
STS	-1.00727	0.011261	-0.717307	0.0258992
TCF7L2	0.812805	9.4395e-11	-0.741137	1.3845e-34
TEX2	-1.10738	5.34408e-06	0.748375	1.27274e-09
TGFB2	-1.9804	0.0232975	2.27798	0
TUBD1	1.19875	0	0.656413	0.000212105
UBE2O	0.801591	0	0.8784	0
UNKL	1.13914	4.03868e-12	0.867125	0.00032038
WDR25	0.820232	0.00216765	0.634447	0.0182033
WNK4	2.12388	0	1.95182	0
ZNF133	1.16865	0	-0.860568	0.000233107
ZNF449	0.933878	0.000395	-1.60348	0.0070762
ZNF565	0.721641	0.0514912	0.697601	0.0156935
ZNRF3	1.01345	0.000238478	-1.03579	0.0168975
ZSCAN21	0.757995	0.000329402	0.66058	0.00243183
