# Supplementary material for: Coxiella burnetii and Leishmania mexicana residing within similar parasitophorous vacuoles elicit disparate host responses
Source: Front Microbiol. 2015 Aug 7;6:794. doi: 10.3389/fmicb.2015.00794 (PMC4528172; doi:10.3389/fmicb.2015.00794)
Supplement: TABLE S4 — Differentially expressed mRNA isoforms in Coxiella-infected vs. uninfected THP-1 cells. [file Table_4.XLSX]

## Sheet: Table S4
Isoform	Log2 Fold Change	P value
NID1.3	-6.61365	9.41293e-07
CDC42.4	-5.51635	7.42098e-17
TUBGCP2.1	-4.56653	0.0201528
TUBGCP2.2	-4.53895	0.0041069
CELF2.17	-3.82067	0.0149664
SUPT5H.2	-3.7284	7.4927e-28
NADK.4	-3.67972	0.0100316
RTEL1.4	-3.48566	2.25018e-50
TBC1D15.1	-3.28414	4.76329e-06
TPI1.1	-3.1825	1.10369e-171
TCOF1.10	-3.14209	4.0936e-124
FHL1.3	-3.0915	9.891e-05
TBC1D15.3	-3.08849	0.0153071
STX5.3	-3.00608	0.0167315
RASGRP3.1	-2.96495	3.45997e-14
CDK18.8	-2.89988	0.00263229
PACSIN2.1	-2.89783	0.00208692
ATP6V1C2.2	-2.88367	0.0452779
HSPA8.1	-2.87115	0.00472909
ACAP3.2	-2.80999	7.22092e-18
ZDHHC13.3	-2.76738	4.76872e-06
RCAN1.5	-2.73323	0.00329958
MSH6.1	-2.67114	1.97913e-11
DBNL.1	-2.62517	0.0183954
PAK1.5	-2.59252	2.5516e-22
SUN2.2	-2.58641	0.00218108
CCP110.5	-2.56409	0.00220075
RASGRP3.5	-2.48414	0.000670993
HSDL1.2	-2.46334	8.26406e-21
HSDL1.3	-2.45199	0.00123325
VPS8.7	-2.40843	1.0759e-59
DECR1.2	-2.3962	1.66035e-16
PAK1.1	-2.38379	7.20736e-24
ALOX5.3	-2.18469	1.99882e-18
STIP1.1	-2.18061	5.80661e-41
RABL6.1	-2.16388	4.32127e-17
TCERG1.4	-2.15441	2.30359e-51
CACYBP.1	-2.1375	0.0502602
KIF2C.3	-2.09678	0.0177191
ATP1A1.3	-2.0799	2.1171e-08
CENPQ.2	-2.07549	0.00216037
ZFAND5.5	-2.06788	0.001063
EMC10.1	-2.04365	6.46786e-46
PINLYP.1	-2.03391	0.0362207
WIPI2.6	-2.00655	0.0165322
CCDC88C.1	-2	2.62423e-06
MACF1.2	-1.99402	0.0299637
SNRNP25.1	-1.93845	1.46316e-24
RAB27A.1	-1.89725	0.000712203
C14orf159.10	-1.88876	0.00982762
STRA6.10	-1.88765	0.0478937
SZT2.1	-1.87997	6.097e-05
PKN3.1	-1.86574	0.00244308
PCBP4.8	-1.82782	1.07372e-08
SULT1A1.2	-1.79909	3.99401e-09
PSIP1.2	-1.7887	4.2184e-12
ECE1.5	-1.77085	1.15416e-08
SSBP1.4	-1.76785	0.000265527
CNIH3.1	-1.75711	0.0427402
MYBPH.3	-1.75416	0.0183664
NME4.4	-1.72711	8.76896e-11
CALM1.3	-1.72475	0.0160253
GRK6.2	-1.72451	2.32262e-05
RDH13.1	-1.72437	7.11345e-09
ADIPOR2.3	-1.71064	5.87178e-07
SENP5.2	-1.68531	1.0017e-14
HEXA.3	-1.67564	0.0233208
TMC6.7	-1.6681	0.031399
HNRNPH3.6	-1.66101	0.0468098
SCPEP1.3	-1.65882	1.85352e-05
SH2B1.2	-1.65845	3.76972e-14
PAFAH1B3.3	-1.64957	7.00924e-05
KIAA0226L.5	-1.64311	0.00845085
DBN1.4	-1.6343	0.0142496
RBBP8.2	-1.62765	0.0156557
YWHAZ.10	-1.62032	4.16546e-10
MXRA7.1	-1.61616	0.00438918
MAP3K7CL.1	-1.61456	0.00147842
ARHGAP11A.1	-1.59476	1.93071e-06
DCAF16.4	-1.59042	2.51695e-11
RTN2.1	-1.58794	0.0115198
GFOD1.4	-1.58373	6.08124e-09
PLCB2.4	-1.57516	0.0019818
C10orf11.1	-1.56781	1.95725e-07
CENPN.4	-1.5587	5.0738e-20
ARMCX3.4	-1.55823	1.00982e-10
C15orf57.6	-1.55117	0.00182102
LASP1.2	-1.54816	6.53362e-06
PSD4.1	-1.53624	0.00466064
CD109.4	-1.52371	1.29155e-19
KIF23.5	-1.52213	1.13203e-07
LPHN2.3	-1.52204	2.99982e-05
PTPRN2.2	-1.50967	1.46691e-13
IQGAP2.1	-1.50171	0.0239606
ITGB5.1	-1.49945	5.89361e-19
DPYSL3.2	-1.49563	0.000440386
TIAL1.2	-1.48718	9.87013e-22
ADAMTS6.1	-1.48705	0.0189439
SMAP2.2	-1.45532	3.17683e-21
TMEM14A.1	-1.4429	0.0275047
PHLDB1.3	-1.43917	0.000268282
SPP1.1	-1.43134	6.17996e-09
DPY19L3.3	-1.42146	5.27706e-20
SLC30A5.3	-1.41348	0.00413656
KCNMA1.35	-1.41198	2.60303e-05
MCM8.5	-1.41067	8.5903e-05
LRRC25.2	-1.40891	0.000218171
GALNT9.1	-1.40684	3.99148e-10
PREPL.1	-1.3961	0.000570716
SDHC.3	-1.39502	1.17147e-07
PGAP2.1	-1.39428	4.16592e-08
NT5DC2.2	-1.38997	6.22808e-05
SPECC1.9	-1.38807	0.00168781
CTTN.4	-1.38443	4.69939e-40
FCGR1A.3	-1.38437	3.00298e-08
NAA20.2	-1.37836	6.10922e-16
ACADM.6	-1.37435	0.000375439
ANKIB1.1	-1.36754	1.73784e-16
PCNA.1	-1.35871	0.0270145
TMEM201.2	-1.35484	1.50808e-09
SLC20A1.1	-1.35175	1.2262e-11
TRIM54.3	-1.34359	0.0308615
SYNGAP1.2	-1.32403	9.00031e-11
C7orf50.4	-1.31578	0.00141487
ATP5G3.3	-1.31462	0.00449952
NCL.3	-1.31409	8.26102e-05
FAM111A.7	-1.30988	6.55675e-15
MTIF2.2	-1.27745	0.0247773
PIGF.3	-1.27479	0.0020528
TTC31.5	-1.26784	0.025328
COL24A1.1	-1.26034	0.0487699
MARC2.1	-1.2581	2.34522e-05
EXOSC9.3	-1.25642	0.0194094
C4orf21.2	-1.25426	0.0387849
LRRC8A.2	-1.24818	7.56252e-16
THYN1.7	-1.23738	0.00152871
TFDP1.8	-1.23528	0.0548708
USP4.4	-1.2332	0.00169389
NOP2.2	-1.23252	5.69509e-19
TMPO.6	-1.22323	0.00382786
MAPKAP1.3	-1.22293	9.32758e-08
CARHSP1.1	-1.2142	4.17602e-05
GLTSCR1.2	-1.21333	0.0107099
MLLT4.7	-1.21306	0.0387682
MCCC1.1	-1.21179	1.62561e-30
HMGB2.2	-1.20881	0.00228089
VDAC1.1	-1.20351	6.09286e-05
AMZ2.5	-1.19627	1.91319e-05
MAPK9.6	-1.18406	0.0125619
NMB.2	-1.1738	2.24136e-18
NABP1.1	-1.17366	0.0259014
C17orf89.2	-1.17195	3.85129e-11
WEE1.4	-1.1695	0.0401365
MOSPD1.2	-1.16936	0.031897
TLK1.5	-1.16722	0.0050937
TMEM50A.3	-1.1662	0.0544677
IQGAP2.2	-1.16491	0.00194419
TBC1D9B.1	-1.16434	3.96602e-15
FXR1.3	-1.16273	0.0129586
ITGB1BP1.5	-1.15951	5.13626e-06
PGAM5.3	-1.15877	0.0141641
VAC14.1	-1.15283	0.0272886
HECTD4.2	-1.15133	3.87157e-28
POC1A.2	-1.15089	0.0004358
NCAPH.2	-1.14669	0.0139507
MAZ.1	-1.14483	0.000262658
KCTD17.1	-1.13404	7.61832e-05
LSM5.3	-1.11498	0.00847693
NSMCE2.3	-1.11461	6.73174e-06
MSI2.6	-1.11073	5.79639e-06
UBE3B.1	-1.11003	0.00476597
PSIP1.8	-1.10765	1.96119e-17
LGALS9.2	-1.10549	0.0034193
R3HDM1.6	-1.10073	1.31128e-06
RAB17.1	-1.09903	0.00492406
MTCH2.1	-1.09865	1.41058e-10
NRSN2.3	-1.09675	0.00153934
THTPA.2	-1.09622	0.00699742
GLUL.3	-1.09483	0.0524362
SLC2A9.2	-1.09226	3.30852e-06
SIRT7.2	-1.09201	0.0041761
TXNRD2.2	-1.08684	0.0129837
RAD51C.1	-1.08459	0.00886256
APOC1.1	-1.08183	0.052883
PXK.1	-1.07693	0.00018299
H2AFZ.1	-1.07361	6.15868e-06
COL12A1.2	-1.06839	0.0267118
SETDB2.4	-1.06817	3.81148e-16
AGBL5.7	-1.06758	0.0318885
TMEM9B.3	-1.06685	0.00290615
BZW1.3	-1.06226	2.95338e-17
PICALM.23	-1.06136	2.65817e-16
GK.5	-1.06065	0.00157255
RNASEH2B.2	-1.05546	0.0119764
GSTK1.2	-1.05328	8.65028e-06
FBLN5.1	-1.04968	0.00255955
TTC39C.2	-1.04746	0.00237781
GCHFR.1	-1.03976	0.000317337
YPEL5.4	-1.03793	0.00128818
SOAT1.2	-1.03248	0.0047693
AP1G2.18	-1.02756	1.20593e-10
TCEAL1.4	-1.02456	0.0278059
CTSB.3	-1.02286	0.0272947
DERA.1	-1.01481	1.06059e-05
RBM3.3	-1.01397	1.22522e-13
MFSD11.2	-1.01237	0.0170015
TCTEX1D1.2	-1.012	1.05361e-19
CRELD1.1	-1.01144	0.00402544
CAP1.5	-1.00867	2.81567e-06
GPC4.1	-1.00813	0.00147137
TAF9B.1	-1.00775	0.0415405
PRIM1.1	-1.0056	2.39686e-09
AGBL5.5	-1.00554	0.0169171
PTPRN2.3	-1.00485	0.000114102
HNRNPA3.1	-1.00423	0.0458205
CENPH.1	-1.00408	3.13681e-06
CCDC69.1	-1.00186	6.03514e-21
VRK1.1	-1.00081	4.99562e-16
COA5.1	-1	0.0226379
FAM89B.3	-0.998445	0.0400341
WDR7.1	-0.996168	0.000187232
PTGFRN.1	-0.993522	3.7647e-09
TMEM99.2	-0.991122	7.49834e-05
NENF.1	-0.987581	9.45996e-06
CBR4.2	-0.986194	0.0101891
LIMS3L.2	-0.979463	0.00382739
ANKRD36C.1	-0.97716	0.00510788
SNX24.2	-0.972955	0.00146153
RNASET2.2	-0.97207	1.66797e-56
CMTM7.1	-0.971193	0.0480607
TIMM13.1	-0.970012	1.38997e-08
ZDHHC1.4	-0.969943	0.00209284
FXN.4	-0.96801	0.0411868
FAM76B.1	-0.965737	3.85258e-08
GFM2.1	-0.965611	2.39383e-06
MRPL28.3	-0.963428	3.49021e-17
SMCO4.1	-0.959102	0.000379755
CHPT1.1	-0.958652	5.52772e-19
PTPRE.1	-0.958122	0.00917442
GPNMB.5	-0.955173	4.72952e-18
ALCAM.4	-0.95503	0.0047552
TCTN2.2	-0.950852	0.000139024
ADCY8.2	-0.949049	0.0281761
VPS8.2	0.852896	0.0253011
KDM4C.3	0.853451	0.0202098
FNBP1.1	0.855877	0.0246995
DNAJC21.1	0.858021	0.0399335
BRWD3.1	0.860654	4.11077e-07
BTN3A2.3	0.862317	0.000132599
DEPDC7.1	0.862496	0.0242635
PFKFB3.5	0.862652	1.46189e-06
ELP2.2	0.86404	2.71701e-07
RNF39.1	0.86507	0.0100292
USP36.2	0.866147	1.57775e-07
CNOT4.5	0.866618	0.0210874
PPCS.1	0.866992	0.0114078
NIT1.6	0.868873	0.000274471
PHF20L1.9	0.870091	0.0146386
FBXL12.5	0.87343	0.00807811
SYNPO2.2	0.873986	2.59578e-06
SLC35D2.6	0.875091	0.0110594
RBM19.3	0.878344	0.000259015
ZNF746.5	0.882784	0.00554281
EFTUD2.5	0.88685	0.00643517
WHAMM.2	0.887743	0.00546365
YY1AP1.7	0.889731	0.0455856
HNRNPF.1	0.89652	0
XBP1.2	0.898717	0
VPS8.6	0.898888	0.0402957
PIAS3.2	0.899157	0.00084223
TSC22D1.2	0.899869	0.0285937
FNIP2.6	0.901129	0.00317985
EIF2AK3.1	0.90433	4.22193e-05
TERF2.3	0.906891	0.0100309
C17orf62.1	0.907209	0.0213455
JARID2.1	0.907737	0.000107271
MTCH2.2	0.908577	0.0050937
AZIN1.2	0.91218	0.016202
BCKDHA.2	0.913871	0.000579739
DFFA.1	0.915936	0.00331496
CRY2.2	0.916997	0.0285331
GDAP2.1	0.918344	0.0362207
METTL15.3	0.918776	0.0387682
OLIG2.1	0.919737	1.87645e-05
GUK1.11	0.922832	0.0222838
UBXN2B.2	0.92665	0.0007129
VPS33B.5	0.926937	0.000732241
SMN2.5	0.929447	0.00171342
IKBKAP.2	0.93387	0.000213223
GATAD1.2	0.934175	0.0321257
GIGYF2.2	0.93499	0.000209837
FAM63B.2	0.939235	1.90433e-14
RBM10.6	0.941291	5.12342e-05
SEC24B.1	0.944805	7.97832e-08
ANGEL1.8	0.947533	0.00161314
ISY1.3	0.952066	0.0116593
GOSR2.3	0.955567	0
PHACTR4.1	0.955721	0.000934063
PDGFRA.2	0.957848	0.0136803
DCAF11.3	0.958099	0.000221826
VIMP.1	0.964043	0.00127453
ZNF865.2	0.965453	0.00633253
THUMPD3.3	0.966567	0
FUBP1.3	0.970198	0.000821762
VAV1.2	0.970225	1.90433e-14
MAGED2.3	0.970854	0.00463171
MTMR4.4	0.972556	0.0262388
GEM.1	0.974735	0.00284143
PHF21A.1	0.975232	0.00942565
OS9.10	0.981864	0.00424284
ZNF720.1	0.983257	0.035583
FGR.3	0.988422	0
SEC23IP.1	0.98863	0.0237435
TNKS.3	0.989658	0.0116415
BCL2L13.14	0.99333	3.87902e-08
DENND3.1	0.995432	1.67187e-06
TARS.3	0.995976	1.07059e-05
FMR1.14	0.996805	0.00384962
SCFD1.7	0.997465	0
RNF38.1	0.997632	9.43e-06
DCAKD.1	0.998777	0.0303647
MAP2K3.2	0.998907	0.00988792
C9orf72.2	0.999136	0.0108379
C12orf23.2	1	0.00930762
KANK1.9	1.0015	0.00993096
PPARA.2	1.00307	0.052127
ZNF548.1	1.00462	0.00222291
LONRF1.2	1.01333	5.84622e-05
ATP13A2.9	1.01543	0.0541858
ZSWIM8.4	1.01752	0.00029389
PRPF31.3	1.02491	0.000592897
FRS2.7	1.02563	0.00377494
RBM6.1	1.02982	0
TMEM18.1	1.03317	0.0106056
UBAP1.5	1.03731	7.03719e-08
PANX1.1	1.04383	0.0109529
RERE.1	1.04439	2.78996e-06
TGIF1.5	1.04485	0.0110227
ANKRD37.1	1.04485	0.0217735
PORCN.2	1.04532	0.0402877
TMEM194A.1	1.04586	0.0114123
MED27.3	1.05285	0.0155835
DPF3.1	1.0603	3.67841e-05
TSC22D1.4	1.0608	0.003054
SSH1.4	1.06266	2.53286e-06
SHKBP1.2	1.06493	0.0110013
ZNF3.4	1.06646	1.82705e-05
GSTCD.1	1.06971	0.0238213
WNK2.9	1.06974	0.00480732
SFPQ.2	1.07529	0.0038121
LOC100289561.3	1.07874	0.0539219
ZBTB7A.2	1.08067	7.25738e-07
SQRDL.1	1.08116	0.0128148
LAMB1.2	1.08283	0.0393701
TUBA1B.5	1.08432	0.0149183
SMARCD1.3	1.08517	0.00515537
PRMT1.1	1.08706	3.49422e-05
PTRH2.1	1.08731	0.0479397
SH3PXD2A.3	1.0885	0.0465112
TCF25.4	1.08989	0.00147836
RAP2C.1	1.09135	0.0278068
FNBP1.3	1.09257	1.40557e-05
RBM10.7	1.09341	1.15847e-06
ZSWIM8.9	1.09584	0.000299531
DRAM1.2	1.10035	0.00340919
NDE1.3	1.10242	0.00684585
SSBP1.6	1.10459	4.34204e-06
KIAA1430.2	1.10852	0.000182014
AR.1	1.10949	0
FBXL5.4	1.11109	0.0329162
PPTC7.1	1.11269	0.00410952
MAPKAPK5.5	1.11366	3.37014e-05
ARNTL2.4	1.11394	4.81801e-05
PPARA.1	1.11751	3.60118e-05
BNIP2.3	1.11784	0.0278827
AJUBA.2	1.12135	0.00263689
ATXN2.3	1.12276	1.03278e-05
ARL13B.4	1.12328	3.92996e-07
SP100.3	1.13367	0.0379405
MIA3.3	1.1385	0.00993096
NKRF.1	1.13882	0.010564
MADD.26	1.14018	0.00886987
ZKSCAN1.1	1.14042	0.00402785
PFKP.6	1.14157	0.00906539
KIFC1.1	1.14608	2.76071e-10
SNX6.1	1.14822	0.0438654
MCRS1.4	1.15663	1.39499e-05
MMS19.6	1.1582	0.00132544
EIF3C.2	1.16227	0.00185189
C15orf39.3	1.16335	0.0515765
PDHX.2	1.16428	0.032077
VTI1A.1	1.16756	0.0102451
IL1RAP.7	1.16993	0.0473669
DYRK1A.4	1.17025	0.0441175
SMC5.2	1.17158	0.00728586
KBTBD2.1	1.17543	0.0188992
TARBP1.2	1.17863	1.75572e-11
MAP3K4.1	1.18014	1.94003e-07
FLAD1.1	1.18057	0.00615623
NHLRC3.2	1.18597	0.0441194
FUT10.2	1.18641	0.0309735
PRRC2B.3	1.18763	0.0126876
COPA.2	1.19198	0.0309257
CEP85L.5	1.19265	0.0110717
DOK4.1	1.19315	6.20159e-05
KLF3.1	1.19846	0.0205445
KIAA0020.2	1.1993	0.0494796
ACSL1.2	1.20144	0.000227537
UBP1.3	1.20211	0.0508709
ZCCHC8.1	1.20805	3.39282e-05
CCDC77.2	1.20998	0.041968
VEZF1.3	1.21423	0
CLINT1.2	1.21569	1.7504e-07
LRRC4B.1	1.22239	1.15999e-07
TMEM214.4	1.22523	0
KCTD6.2	1.23078	0.0103416
CCDC9.5	1.23165	1.19747e-08
PIAS2.9	1.2332	0.00169389
ANKZF1.1	1.23654	0.049958
TXLNG.1	1.23751	0.0196437
CASP1.4	1.23906	0.0483192
ZKSCAN2.1	1.23929	0.0059312
QTRTD1.1	1.24915	0.00241695
DDHD1.2	1.24926	1.60368e-07
EMR2.6	1.25224	1.78025e-05
JDP2.5	1.2559	0.00374713
APAF1.6	1.26167	0.00200723
GNB2L1.4	1.26593	0.00241156
PFKP.4	1.26771	0.0546833
YME1L1.3	1.27233	1.67703e-08
CEP57L1.2	1.27721	0.0204761
PGK1.2	1.28758	0.000147478
EHMT2.5	1.28942	8.68612e-06
FAM117B.1	1.28951	0.0251194
NPRL3.3	1.29049	0.00407473
NMD3.1	1.29198	0.0388012
HNRNPDL.1	1.29399	2.99041e-07
SENP2.2	1.30092	1.40856e-07
LARP1B.18	1.30319	3.69421e-05
PRKDC.1	1.30801	5.39896e-09
MSL3.6	1.3091	0.0370999
MSANTD3.4	1.31089	0.0471105
MRPS28.2	1.31187	0.0180844
ZNF276.5	1.3142	0.00356421
KDM1A.2	1.3152	0.00409495
RRM2B.1	1.32845	0.0336869
UGT8.1	1.33039	6.77434e-05
VAC14.5	1.33065	7.48975e-08
CREM.3	1.33498	2.64953e-06
PPP1CA.1	1.33787	0.000145043
SERPINE2.3	1.34349	0.000337513
PRPF3.3	1.34507	0.000987971
NDEL1.4	1.35271	0.0250616
RHOG.2	1.35437	2.15264e-07
SLC39A4.2	1.35755	0.00108894
TK2.1	1.35808	1.58773e-07
PGAM5.1	1.35853	0.00590488
SERPINE2.1	1.36056	3.90378e-06
NCOR2.5	1.36134	0.00515406
MFSD2A.2	1.36187	0.000477843
FNDC3A.3	1.36608	1.00925e-05
ARL13B.3	1.37358	0
YIPF5.4	1.37476	2.57812e-07
DSCR3.2	1.37504	0.0445911
FMNL3.4	1.37922	0.00574389
RHBDF2.6	1.38385	1.15254e-09
NCF1.2	1.38519	0.0250798
MICU1.8	1.38864	0.00488725
PPM1B.4	1.38995	0.0288779
ESF1.1	1.3921	0
TUBGCP2.3	1.39288	1.21487e-08
NFATC2.3	1.39357	0.000192929
CHST15.5	1.39475	0.00028998
CCNL2.2	1.39752	0.0139303
RIOK1.1	1.39916	0
MTMR14.4	1.40291	0.00167093
OGFR.1	1.40348	5.56888e-14
TRAF7.1	1.40436	0
TUBB4A.1	1.422	0.0407406
TSPAN4.7	1.42223	0.0216172
TMEM181.3	1.42708	0.000203535
YBX3.3	1.43218	3.9092e-11
RNF14.3	1.43469	1.29391e-05
CELF2.15	1.43511	1.39439e-05
TBC1D9B.3	1.43568	1.23758e-05
SUV420H2.1	1.44779	7.18877e-05
PDE4A.7	1.45057	0.00361816
SPATA20.3	1.45297	0.0282637
BRMS1L.1	1.45362	0.00920319
SAR1A.3	1.45801	0.00755311
OPTN.7	1.45952	0.0272405
ADAR.2	1.46469	0.0390122
UBR5.7	1.47383	8.03747e-07
URM1.1	1.47922	0.00091949
CIT.4	1.48714	1.81109e-11
PCNXL4.2	1.48992	0.0310942
ME3.2	1.49636	0.00140148
HIF1A.4	1.50419	0.0306016
GDAP2.2	1.50876	0.00154349
RRP1.2	1.51602	6.21065e-05
LRFN1.1	1.51756	1.27345e-11
PABPC4.4	1.51951	1.35436e-10
PCCB.6	1.52255	0.0041205
WNK1.10	1.52982	0.000115102
UBAP2L.22	1.53042	0.043813
VPS8.5	1.53454	3.16496e-08
TSPAN15.3	1.54537	0.00136334
RAB18.1	1.54895	0
CELF2.16	1.55318	7.21619e-08
PTK2B.6	1.55857	0.00494397
PRCC.1	1.56239	1.62973e-05
RAB8A.2	1.5656	0.00248086
GON4L.12	1.56645	0.0474643
TPPP.1	1.5805	0.00115761
MFSD2A.3	1.58696	0.0349048
SERPINE2.2	1.58749	3.58586e-05
ABCC1.4	1.59678	0.00606262
BZW1.1	1.59978	0
BPTF.8	1.60604	2.11496e-07
GREB1.12	1.61269	9.93208e-13
CORO7.4	1.61552	3.20658e-06
HUWE1.5	1.62274	2.5681e-05
KCNAB2.2	1.62321	2.53498e-11
EHBP1L1.6	1.62563	0.0310985
VPS8.4	1.62902	1.77343e-07
PRICKLE3.1	1.63725	0.0115102
KIAA2026.2	1.63731	0
ZBTB14.2	1.64015	0.016828
HIF1A.2	1.64104	0.0499559
SAMD8.1	1.64432	2.44641e-05
POLR3H.3	1.64739	0.0219155
BTAF1.3	1.65053	0.000747543
QSOX2.2	1.65128	1.43482e-11
MIER2.1	1.6516	2.10755e-06
MAP2K7.1	1.65267	0.0381664
SYMPK.3	1.65286	0.0177191
C21orf33.3	1.65814	2.07518e-05
TEX10.2	1.65865	0.000133404
OXR1.10	1.66624	5.56098e-07
LARP1B.2	1.66985	0.0227944
TUBA1C.1	1.67031	0
SULF2.3	1.67138	1.08128e-06
TMEM33.3	1.6851	8.59831e-09
ZBTB45.2	1.69499	6.46895e-05
YIPF3.2	1.69977	0.0462307
HIF1A.3	1.70333	0.0484137
PLEC.17	1.70465	0.00629958
CEP97.4	1.70631	0.000265796
SETD5.12	1.71254	0
ZNF160.6	1.71272	0.0421726
ZFYVE20.5	1.71459	1.72665e-06
PQLC1.2	1.71786	5.10734e-11
CELF2.4	1.7261	5.08681e-08
ZNF462.5	1.7318	0.000632036
LETM1.3	1.73697	1.59276e-08
PPM1B.5	1.73697	5.4256e-07
ARID2.1	1.74066	0.0421726
ARL8B.3	1.74589	0.00086523
SUPV3L1.1	1.74922	3.34353e-08
TBC1D15.2	1.75283	8.54964e-12
ZBTB17.1	1.75666	0.0216093
VPS45.3	1.75721	0.0399335
CLDN12.1	1.76317	2.67107e-10
CAMTA1.1	1.77024	7.19463e-06
TMEM63B.1	1.78965	5.21971e-06
TNIP2.3	1.7929	5.55198e-08
NAA60.2	1.79435	9.54378e-05
DHRS7.1	1.79805	4.83196e-13
BCOR.7	1.79825	0.00544397
DNAJA3.3	1.80445	0
PDP1.4	1.80659	0.00520438
KIF3A.1	1.81444	4.34335e-13
ZNF555.1	1.81672	1.40282e-11
PAICS.4	1.81928	0.0216
ARHGEF2.3	1.84028	3.99133e-08
FCAR.8	1.84168	0.000291402
DNM2.3	1.85207	0.0205069
ZNF226.4	1.85626	2.53286e-06
CCNB1IP1.3	1.86078	0.0028775
RNGTT.1	1.86167	0.0103355
ANKRD17.5	1.86619	0.00517027
MNX1.1	1.86673	0.00352264
TSTA3.4	1.88719	6.13762e-12
PPP2R2A.2	1.89691	0.0305813
ZNF84.1	1.91681	0.00413621
PPME1.3	1.92017	1.90433e-14
ACTN1.5	1.92504	0.00672217
SIK3.6	1.92932	0
FANCA.4	1.93272	0.0200359
YIF1B.8	1.94246	0.0041551
FCAR.1	1.94382	4.56575e-05
TMEM161A.2	1.94605	0.00121814
PAICS.5	1.95383	0.00336302
HSDL1.1	1.96347	0
LOC101929455.5	1.96367	0.00048191
KIAA1462.1	1.96491	1.60105e-05
TLR2.6	1.96562	0.01153
LOC101929455.4	1.96578	5.5274e-06
SNRNP35.4	1.974	3.12618e-08
ERCC6.2	1.97446	6.89676e-10
MYD88.4	1.97867	0
PNPLA3.2	1.99168	6.7503e-06
SYTL4.1	1.99284	1.00304e-05
MCPH1.3	2.00508	0.00066318
IL17RC.6	2.02735	1.42493e-07
SEC22C.8	2.02756	0.0108066
BCOR.6	2.0295	0.00139462
SLC22A15.1	2.03209	0
VRK2.1	2.03404	0.00198142
NFIC.3	2.046	3.29302e-11
RPS6KC1.6	2.06629	0
SH3BP5.3	2.08406	4.0649e-08
INTS3.4	2.09803	0
PML.18	2.11715	0.00487676
ASUN.1	2.11847	0
ZNF267.2	2.13375	0
OGFRL1.3	2.14925	9.60343e-06
CCNJ.3	2.15016	1.93632e-11
C3orf37.5	2.15401	0.00178332
SNAP23.3	2.15687	0
CLCC1.6	2.16462	0
GNB5.2	2.17961	1.26299e-13
PHC2.7	2.17985	1.03244e-06
TGFB3.1	2.18142	0.000775151
SLC35A3.6	2.18777	0
CELF2.3	2.19465	0.0151783
PACSIN3.2	2.22036	8.86809e-11
MYLIP.1	2.22819	7.34243e-06
FLI1.4	2.24775	0.0531614
TCERG1.2	2.26357	0
OXSR1.1	2.26742	0.00613633
EEFSEC.3	2.26827	2.53922e-12
FAM188A.5	2.27364	0.000484427
ZDHHC6.1	2.27432	1.90433e-14
RPS6KC1.3	2.29034	3.62826e-08
STX5.2	2.296	5.58064e-07
LILRB3.4	2.29689	0.000305206
NRD1.4	2.31692	0.0181625
ZMIZ1.5	2.31882	0
NIPBL.3	2.32531	7.51873e-07
GNB5.1	2.33184	0
BNIP2.4	2.34042	0
ATG2A.1	2.34371	0
B4GALT4.1	2.34541	0.0120712
CSNK1E.4	2.35783	0
IL6R.4	2.36321	0.000266212
PMP22.3	2.36899	2.8569e-05
PDPN.4	2.36969	1.79884e-12
DPH7.6	2.37041	8.28676e-06
LILRB3.3	2.37428	1.14222e-09
PFKL.3	2.38973	0
PML.17	2.39835	0
INTS7.3	2.40551	0
SNX10.3	2.41929	0
WDR81.5	2.42619	0
TCERG1.5	2.43284	1.29356e-09
C3orf17.1	2.43904	1.04299e-05
PDPN.5	2.44788	0
PKN3.2	2.47263	0.00324059
CCSER2.4	2.48292	0
NFXL1.2	2.51307	0.00974501
TNKS1BP1.1	2.52368	0.013589
SRRT.7	2.53101	0
CD300A.1	2.55336	0.0124324
FAM184A.2	2.58941	0.000138131
TCERG1.1	2.60881	0
KIF21A.6	2.62496	0
WDR45B.3	2.6269	0
VPS8.1	2.64685	5.54384e-12
CERCAM.1	2.66329	0.0393701
PLAG1.4	2.69587	0
HSPA8.2	3.00325	0
CCDC61.1	3.00808	6.21162e-06
TRPM4.2	3.12226	6.48787e-12
ASIC1.1	3.2277	0
TCERG1.3	3.2849	0
RCAN1.3	3.40293	0
NAV2.2	3.51109	5.99119e-11
RIOK3.1	3.52672	0
C2CD5.9	3.69776	0
HSPA8.3	3.71898	0
DENND5A.4	3.73261	1.26084e-12
RSRC2.6	3.76027	0
KYNU.4	4.03528	1.18485e-10
ITSN2.7	4.28791	0.0257205
MKLN1.3	4.49228	0
ZYX.1	4.73416	0
ZYX.3	4.91103	0
HSPA8.6	5.0657	0
