# Supplementary material for: Coxiella burnetii and Leishmania mexicana residing within similar parasitophorous vacuoles elicit disparate host responses
Source: Front Microbiol. 2015 Aug 7;6:794. doi: 10.3389/fmicb.2015.00794 (PMC4528172; doi:10.3389/fmicb.2015.00794)
Supplement: TABLE S5 — Differentially expressed mRNA isoforms in Leishmania-infected vs. uninfected THP-1 cells. [file Table_5.XLSX]

## Sheet: Table S5
Isoform	Log2 Fold Change	P value
ATG4B.1	-4.24107	3.44489e-12
CSNK1G2.4	-4.05972	2.70112e-06
RHOT2.1	-3.85659	0.000248993
RTEL1.4	-3.47085	8.68436e-47
NCOR2.15	-3.42527	1.07467e-05
CSNK1G2.3	-3.26375	1.63909e-08
CSNK1G2.1	-3.00183	4.8601e-15
PRNP.6	-2.92232	0.000341667
GNE.3	-2.90589	0.00446964
LENG8.6	-2.89717	1.41338e-11
FAM49B.3	-2.86276	6.82858e-34
SAMD4B.2	-2.81249	0.00629983
VPS8.7	-2.73295	1.11014e-97
SEC22C.1	-2.70768	0.0302663
NME4.4	-2.70044	6.25861e-20
NASP.3	-2.69604	0.00406198
CSNK1G2.2	-2.66853	5.21873e-09
NID1.3	-2.57589	0.00917533
KIFC1.4	-2.52356	3.96355e-22
TMBIM4.5	-2.45178	1.95792e-05
SMPD1.2	-2.43694	1.4568e-110
KIFC1.1	-2.33092	8.34456e-08
RNH1.8	-2.32974	0.0213594
USP11.1	-2.2942	1.06123e-91
DENND3.1	-2.26315	7.19932e-06
MRPL11.3	-2.25939	5.83784e-23
SIPA1L2.2	-2.23266	8.58947e-22
PDIA6.5	-2.18883	0.0299009
FCGR2B.5	-2.17657	6.64972e-05
HYI.3	-2.14875	5.24147e-14
ABCC5.6	-2.14482	0.00938102
ENOPH1.2	-2.12044	4.4456e-21
OGDH.6	-2.11812	8.58631e-29
TNKS1BP1.1	-2.05792	1.10669e-24
PGS1.2	-1.96534	0.000815372
TAF9B.1	-1.95381	1.63735e-32
GZF1.2	-1.94367	0.000510914
NCL.3	-1.93601	2.80521e-07
CHEK1.4	-1.9243	0.00112517
TERF2.2	-1.90785	2.19475e-11
SURF4.2	-1.89488	2.74215e-17
HMGA1.10	-1.87958	2.17446e-10
RABL6.1	-1.87541	1.97266e-07
SLFN11.2	-1.87366	0.00286534
UBE2V2.1	-1.86721	2.18721e-23
COA1.2	-1.84967	0.00896777
TNKS1BP1.2	-1.84918	1.19914e-11
MST4.3	-1.84861	0.0151552
MVB12A.2	-1.84111	0.000501523
MATR3.5	-1.83052	0.0444196
PHLDB1.3	-1.82236	8.40613e-05
EMC10.1	-1.78706	0.00110479
NR2F1.4	-1.77738	0.0205882
COMMD5.2	-1.75375	5.48377e-11
TRAPPC8.2	-1.75035	0.0030672
HSPBAP1.3	-1.74959	3.55926e-06
SUMF2.6	-1.74105	0.0403428
SETDB2.4	-1.69827	3.66167e-09
TMEM161A.1	-1.69064	4.31068e-08
LIMS1.12	-1.6676	0.0118589
HN1L.1	-1.65896	0.0169741
TRIM37.2	-1.65854	0.0410591
THAP7.1	-1.63176	0.00964916
GANAB.5	-1.61372	3.18592e-06
PTGS1.9	-1.61216	1.13391e-116
NBR1.1	-1.607	0.000478181
PLD3.6	-1.6066	0.01484
ZBTB46.3	-1.60456	6.64972e-05
GLT8D1.5	-1.60113	0.0190342
ZFAND5.5	-1.59816	0.00806078
NUP98.1	-1.59754	4.71868e-06
ZBTB8OS.6	-1.59158	0.000302351
DMTF1.4	-1.58727	1.34736e-15
FBXL12.5	-1.57608	0.0399864
M6PR.3	-1.57286	5.85585e-200
RIT1.3	-1.56457	1.83458e-05
PCGF2.2	-1.56206	0.0108244
SLCO4A1.1	-1.56112	7.08029e-12
NBN.2	-1.56039	0.00040683
C8orf59.3	-1.55849	1.69699e-06
RBM3.3	-1.55616	0.000149133
SLC25A13.1	-1.52154	8.99653e-05
OSBPL9.7	-1.52149	0.0118855
DAZAP2.4	-1.51806	0.0139916
ZC3H3.4	-1.51523	7.4759e-05
ADNP.2	-1.51134	0.0351191
CIT.1	-1.50995	6.87478e-06
ESYT2.3	-1.49914	6.14786e-08
ASH2L.5	-1.48843	0.0523179
MNAT1.2	-1.48373	0.0466523
STAC3.1	-1.48332	0.052114
AGPAT3.1	-1.46829	3.96063e-05
WDR41.3	-1.46815	6.36615e-24
DCTD.2	-1.4611	0.00379843
CAPRIN1.4	-1.45362	1.12143e-54
SEC23IP.4	-1.44462	0.0251938
XRCC5.3	-1.43944	1.67019e-14
AZI2.4	-1.4373	0.00115284
DYM.2	-1.42884	4.80455e-16
DYNC2H1.2	-1.42836	0.0187226
TRMT2B.4	-1.41858	0.00514897
SLC26A6.7	-1.41515	2.59924e-07
AMPD2.1	-1.41489	0.0251938
CIT.2	-1.4126	6.3207e-06
IDNK.2	-1.41198	9.59353e-05
PEX1.5	-1.40862	0.0145542
ARSD.4	-1.40828	0.000275896
FIP1L1.15	-1.40564	0.027219
H2AFZ.1	-1.3974	6.61103e-05
UBE2I.6	-1.39067	0.00892231
NAA35.2	-1.38927	1.12987e-08
DCTN2.2	-1.38728	1.82902e-08
BCAR3.2	-1.37876	1.17039e-17
PTER.4	-1.37598	4.51087e-09
PLA2G15.4	-1.36633	8.89438e-05
SIGMAR1.2	-1.35523	0.0464987
IFRD2.1	-1.34577	0.000352135
DPP3.4	-1.34024	0.0200873
GTF3C1.2	-1.33636	2.95431e-39
USP48.7	-1.33303	0.000326837
FIP1L1.17	-1.33273	0.0109238
ZNF800.5	-1.33215	0.043649
PAFAH1B3.3	-1.33086	0.007053
ATF2.2	-1.3277	0.03573
PRDX5.1	-1.3252	0.026997
STAT1.4	-1.32386	0.0377931
AP1G2.7	-1.31865	5.73014e-06
MSH6.1	-1.31434	3.39317e-26
KCNMA1.35	-1.31342	0.000752145
C7orf26.1	-1.30217	0.00437256
FOXP4.1	-1.28951	0.00384093
PRDM1.1	-1.28787	9.60284e-16
ANKRD18B.1	-1.27162	4.61625e-06
RNF44.5	-1.26621	0.0104808
PXK.1	-1.26545	0.0210904
RPL26L1.5	-1.26285	0.0168724
ARFGEF1.4	-1.26115	0.0289315
USP36.2	-1.25559	4.37255e-06
SCOC.10	-1.24814	0.047198
FAM149B1.5	-1.24572	0.0131863
EXOC5.3	-1.24418	0.0503945
GLI4.5	-1.24169	2.88205e-06
TRABD.3	-1.23756	0.00080983
PCCB.2	-1.22699	0.00777651
LYRM9.3	-1.22239	0.0445681
SMARCD2.4	-1.22023	0.0179257
NFKB1.1	-1.21293	2.58384e-21
CABIN1.1	-1.21123	1.04357e-22
TMPO.6	-1.20804	0.0052226
FIP1L1.10	-1.20645	0.00598703
FAM222B.7	-1.20124	0.000168568
FIP1L1.8	-1.19951	0.00283649
DAZAP2.5	-1.19285	0.0438053
TTC23.7	-1.19152	4.2801e-17
EDF1.5	-1.18477	1.16599e-05
RAB7A.1	-1.18418	0.0136593
SLC38A6.2	-1.18158	0.00170714
LPHN2.3	-1.17988	0.0255284
VPS37A.3	-1.17779	0.00303899
MZT2B.4	-1.17477	0.0543282
FAM21C.3	-1.17313	0.00141198
METAP2.3	-1.17282	0.0445589
HTATSF1.1	-1.17257	0.000606409
DLG4.5	-1.16302	5.49427e-05
JOSD2.1	-1.16227	0.000946243
RAB23.6	-1.16109	0.00577063
PTPRH.1	-1.15373	0.00178182
STX16.3	-1.15116	0.0362134
RICTOR.3	-1.15095	0.00144943
LENG9.1	-1.14608	0.0177223
GCFC2.5	-1.1375	0.002248
RNF220.6	-1.13396	1.09021e-08
RAB13.2	-1.13386	9.03569e-07
ADAT2.3	-1.13368	0.0202669
PEX5.3	-1.13281	0.00173449
SMIM19.2	-1.13269	0.0124421
CD58.2	-1.12744	0.000993579
PPHLN1.6	-1.12676	0.0201467
KPNA1.2	-1.12643	1.11744e-21
LMO2.3	-1.12321	1.96705e-07
PSMG4.1	-1.11548	0.0185436
GHDC.1	-1.11426	0.0112694
LYPLA1.3	-1.11199	6.4417e-07
SOAT1.2	-1.09863	0.00315189
JAG1.1	-1.08986	0.00759774
PLAGL1.23	-1.08578	0.000868042
ACSL1.3	-1.078	0.015816
VDAC1.1	-1.0741	0.00112821
MTDH.1	-1.06679	2.18026e-19
CCDC106.1	-1.06504	0.0483692
TMEM134.1	-1.06465	0.0349452
CORO7.2	-1.06437	0.0196469
EXOC6B.3	-1.06369	0.00158414
KIAA1191.2	-1.04153	6.6163e-28
CD276.1	-1.03941	9.6758e-05
ELP4.1	-1.0199	0.00900846
ASCC2.1	-1.01958	0.0408295
FBXL19.1	-1.00838	3.04997e-06
MAP3K4.1	-1.00131	1.04634e-09
FIBCD1.1	-0.991918	0.00342098
TCTEX1D1.2	-0.986695	3.18558e-13
LRRFIP1.31	-0.984733	0.0159812
TMEM50A.3	-0.982926	0.0492542
WDR63.2	-0.982859	0.0262816
C4orf46.1	-0.982095	5.25124e-06
FIP1L1.5	-0.9801	0.0137855
TMEM201.2	-0.970944	2.13039e-05
PITHD1.3	-0.969224	0.000863611
GK.5	-0.96671	0.0260938
OCIAD1.2	-0.966554	0.0213442
MLX.1	-0.965066	0.000129445
EXOSC9.1	-0.959811	0.00407018
C19orf60.3	-0.957654	8.15758e-06
CANT1.2	-0.956868	0.039354
KCTD17.1	-0.955348	2.40869e-08
TNFRSF1A.2	-0.948634	2.20368e-07
GFM2.1	-0.948353	8.32566e-06
XAF1.5	-0.947533	0.00379212
BTF3L4.3	-0.940887	0.000299523
MCFD2.2	-0.940587	0.00170359
GIMAP2.1	-0.93922	2.97359e-09
COMMD1.2	-0.937355	0.0100171
APEX1.1	-0.934513	0.0388034
IFI35.1	-0.925476	5.17546e-08
ARHGEF2.4	-0.923869	0.0398487
BCL7A.2	-0.921672	0.0265288
TIAL1.2	-0.920671	5.58309e-09
S100PBP.4	-0.913895	2.28624e-12
UBE3B.1	-0.913891	0.00765958
PLCB2.6	-0.911773	0.0273786
MYCBP.1	-0.908899	0.038956
STARD4.5	-0.906944	1.13004e-12
SENP6.4	-0.906477	0.00890456
FAM178A.3	-0.903937	0.0202379
BZW1.3	-0.898583	9.76356e-05
AKT1.4	-0.898083	4.91511e-05
CDC16.1	-0.897499	0.0203538
IP6K2.5	-0.889356	0.0356865
ZC3H7A.1	-0.88869	1.21877e-14
NIPSNAP3A.1	-0.886969	0.00180606
VAT1.3	-0.8867	0.00254023
NUBP2.3	-0.884326	0.000410255
AKAP1.1	-0.88168	0.00567103
ISOC2.2	-0.880289	0.00344734
TMEM132A.1	-0.878182	3.11881e-06
SLC39A3.2	-0.877363	0.000386062
KCNN4.2	-0.865893	0.0178594
WEE1.4	-0.862009	0.0245202
XBP1.2	0.71296	1.18138e-05
SYDE2.1	0.714156	0.0320118
KIAA1958.1	0.716858	0.0039252
ECE1.5	0.716939	2.65326e-13
ZNF516.1	0.720588	8.27482e-14
IDH3A.3	0.723282	0.00598703
PLEKHM2.2	0.725971	0.0429306
FAM72D.1	0.731572	0.000390893
LRCH1.1	0.733	4.51173e-09
SH3BP2.1	0.733108	2.0919e-05
SEMA7A.1	0.733151	0.0229207
RHOT2.3	0.733246	0
CDCA8.1	0.733702	3.84324e-05
AGAP1.5	0.735742	0.0310975
LUC7L3.6	0.740995	0.00119064
MDM4.3	0.743586	0
RGS12.3	0.745683	0.0248378
ZHX2.1	0.745995	0.00392983
PRAME.2	0.746946	0.0261831
PIGG.7	0.748164	0.0289105
PCSK6.5	0.748724	0
POU6F1.1	0.75216	0.00548864
BCLAF1.6	0.757245	0.00155058
SEC16A.1	0.760448	0.000671571
PTRH2.2	0.768297	1.08612e-13
MOB3A.2	0.769554	0.03426
USP25.5	0.777245	5.06143e-06
MYL9.2	0.780732	0.0387113
GCLC.1	0.798558	0.0490155
MAP4K5.1	0.799181	9.26728e-08
PLEKHH2.1	0.799406	4.7079e-06
MXRA7.1	0.802123	0.00745548
TRAPPC3.5	0.807802	0.000251118
CHD9.5	0.814067	0.000794429
SLC4A8.1	0.814562	0.0379498
SLC4A8.3	0.81638	0.0212142
TPK1.6	0.81794	7.64917e-12
LSM5.2	0.818851	0.0195352
ELF1.3	0.824808	0.00183256
NDUFS2.3	0.827495	0
PDP1.3	0.83054	0.00505305
YY1AP1.7	0.83414	0.0210663
OGDH.2	0.836095	0.00194411
ARHGEF18.5	0.836501	0.0540622
INTS6.5	0.836835	3.07557e-05
GCFC2.1	0.837996	0.0205057
RAPGEFL1.1	0.840129	0.0247523
NMT2.3	0.840877	1.19934e-05
GOLGA3.8	0.842571	0.0178231
ENSA.5	0.844162	4.95651e-07
GOLGA7.3	0.844387	0.00423624
DENND4B.3	0.860511	0.0253884
VEZF1.3	0.861059	6.57219e-11
MINK1.6	0.863389	0.00301022
TPI1.1	0.873263	0
KIAA0430.6	0.873462	2.1862e-08
KCNAB2.2	0.876285	0.0164864
MPV17L.3	0.876852	0.0420042
FNIP2.6	0.880603	0.0174076
RSF1.2	0.880738	0.0035181
EML6.1	0.881472	9.93742e-05
SRGAP1.2	0.883062	2.77064e-09
SMURF2.2	0.883114	5.07276e-11
AFF1.5	0.883495	0.0295921
CHST6.1	0.885136	2.97083e-05
PSMG3.1	0.885357	0.000671134
PAQR7.2	0.885667	0.00656196
CDK20.1	0.888252	0.0257015
SLC11A2.7	0.889771	0.0103225
TCTEX1D2.1	0.890713	0.000728315
PDPR.2	0.891976	0.000692758
CYLD.2	0.892842	2.18551e-09
GALNT9 (NC_000012 132824459..132905905).1	0.896576	3.41152e-12
CHI3L1.1	0.896684	0.0237003
SEC24C.1	0.897563	3.41458e-13
TRABD2A.5	0.899199	0.0213178
HMMR.3	0.902074	0.000639613
GPR35.3	0.903615	0.0324185
ARL6IP1.1	0.904567	0
FZD4.1	0.911544	0.000146191
RPL28.4	0.912441	0.035671
UPF2.1	0.912477	0.000717841
RNF39.1	0.913224	0.00633022
CDV3.7	0.916345	0.0239347
NEK6.7	0.921413	0.0338971
RAPGEF1.4	0.924051	0.0219392
ZNF335.4	0.924129	0.0169976
LRFN1.1	0.928856	0.00124646
CDK13.2	0.930291	0.0181339
POFUT2.1	0.930837	1.07776e-06
TRAPPC2.3	0.934905	3.63413e-05
TDG.2	0.939193	3.50373e-08
NT5E.2	0.939261	0.000539577
DHDDS.1	0.940727	1.12497e-10
USP19.13	0.941959	4.83061e-06
TSSC4.1	0.94596	0.000738969
TECPR1.2	0.946873	0.0191142
TDRD9.2	0.950612	0.00822812
SUOX.1	0.958352	0.00540865
APOL1.4	0.958973	0.00166428
PDP1.1	0.959493	0.0507069
IRS1.1	0.965329	0.0168098
TIAL1.4	0.968487	0.00767305
C7orf25.1	0.968839	0.00467638
FGFR1OP.3	0.973167	0.0147273
MANEAL.3	0.973768	0.050175
IL18BP.6	0.975018	0.00276113
PAPOLA.5	0.985533	2.29258e-08
FGR.3	0.985672	5.78451e-09
PTPMT1.2	0.987119	0.000648493
PRKAR2A.3	0.990347	0.0191901
EFHD2.2	0.9971	0.0308838
CRYAB.1	1	0.0209058
SMG7.4	1.00228	0.0192352
TAF11.1	1.00437	0.00487167
REXO1.2	1.00491	0.00975945
IL1RN.4	1.00914	9.77273e-05
GRPEL2.1	1.01124	1.33266e-05
SLC25A19.3	1.01457	0.00115101
ZCCHC14.2	1.01511	0.00111943
CHIT1.1	1.01655	9.41905e-05
PABPC4.4	1.01739	0.000964417
WHSC1.11	1.02172	0.0164177
ESYT2.2	1.02847	0.00958751
MAFG.2	1.02894	0.0393247
MAPKAPK5.3	1.03019	2.8865e-06
SEMA4D.1	1.03473	0.021113
TCTN2.3	1.03668	0.00489123
ADM5.1	1.03671	0.0482499
IFNGR1.3	1.04019	0.0520046
YPEL1.1	1.04474	0.01317
VPS8.6	1.04933	0.0205019
ELMSAN1.3	1.05601	0.0111496
ELMSAN1.1	1.05765	0.0363496
DHDDS.4	1.0583	0.0165607
KPNA1.1	1.06593	1.37348e-08
DDX3Y.3	1.06827	0.014829
CYP51A1.1	1.06902	1.87122e-12
ARHGAP25.4	1.07142	2.88891e-11
GANAB.3	1.07154	0.0333827
IL1RN.6	1.08081	0.0455398
PIK3CB.3	1.08093	0
HMGA1.8	1.08547	0.018515
CLEC2B.1	1.09516	0.00935778
TRIM11.1	1.09556	3.49317e-11
ZFP92.1	1.09558	0.0445681
ERCC6.2	1.0973	0.00679678
EDEM3.4	1.09895	0
ASH1L.1	1.10083	0.0123267
ZDHHC18.2	1.10343	0.00441109
ABCC5.2	1.10434	0.0228208
STK38.1	1.10877	0.0118129
GSN.1	1.11064	0.00063409
PIAS3.2	1.11693	0.0256678
TRIM47.1	1.11702	0.000125979
ZC3H11A.1	1.11874	0.0162025
MCFD2.5	1.12428	0.00127024
KIAA2026.2	1.12433	3.77318e-09
ITPR1.2	1.1316	0.00342279
MCOLN3.1	1.13518	6.66618e-06
TNN.1	1.13678	0.0164358
DIS3.1	1.13906	0.000128755
CHFR.3	1.14107	0.02865
ZRANB1.2	1.14346	0.023369
CHKA.2	1.15826	0.0521641
TXNRD3.3	1.16148	0.0214867
LTB4R.1	1.16227	0.0145214
UTRN.8	1.1625	0.0134054
CNBP.9	1.16295	0.0512128
GNLY.2	1.16849	0
ZKSCAN1.1	1.17134	4.06076e-05
ZNF16.3	1.17611	0.00561814
GOLGA6C.1	1.17705	0.000416257
TRIB3.3	1.1794	0.0505408
CACNA1A.2	1.18057	0.0160779
MPC2.2	1.18278	1.59391e-10
PPP1R13L.2	1.19191	0.00234032
C18orf54.2	1.19381	0.0423578
ZSCAN5A.1	1.19665	0.00257223
WARS.6	1.19699	1.09144e-09
SAFB.2	1.20008	0.0128113
HERC2.7	1.20029	0
MERTK.1	1.20588	0.0299613
ASB6.2	1.21834	0.0146662
HNRNPM.5	1.22013	0.0111496
SLC45A3.3	1.23089	0
FANCD2.4	1.23496	0.00558884
SKI.3	1.23632	0.0415296
VPS8.2	1.24016	0.0248976
ST6GALNAC6.4	1.24864	0.0307522
TMEM127.1	1.25031	0.000127497
ARPP19.4	1.25065	0.00125037
ANXA3.1	1.25345	0.046537
PRCC.1	1.25732	1.95319e-05
ALKBH8.5	1.25912	9.41905e-05
ARHGEF7.10	1.26369	0.000232701
UBR5.7	1.26399	0.0182048
GNPDA1.7	1.26777	0.0204672
YWHAH.3	1.26811	0.00214106
ARNT.7	1.27154	0.000110153
TFAM.2	1.27187	0.0507573
NEK9.2	1.2843	0.000710313
ING4.5	1.28582	0.00917659
YBX3.3	1.29123	1.40354e-08
FBXO5.1	1.29242	0.0488193
NCOR2.5	1.29284	0.00276979
XRCC6.3	1.29781	0.000601533
ZCCHC4.1	1.30077	0.0079756
DOCK3.3	1.30197	0.000243734
TPCN1.4	1.30414	1.01908e-05
S100A9.1	1.30456	0.000642287
SERPINE2.1	1.30735	7.43459e-06
TRIP12.1	1.31863	0
TLR9.1	1.33327	6.56417e-05
HBP1.4	1.33346	0.00464227
KIF20A.2	1.3354	0.0255779
CHCHD7.6	1.33616	1.19086e-09
PTAR1.1	1.33732	0
ZBTB43.1	1.33975	0.00156403
TTC28.2	1.34326	0.0457338
PGS1.5	1.35592	9.17544e-07
PLCB2.1	1.35661	0.00962504
TFCP2.1	1.35833	0.00341888
FAM192A.9	1.36303	0.00171639
GDI2.3	1.37072	3.00403e-05
GOSR1.2	1.37205	0.00371146
NFIL3.2	1.3737	8.86681e-08
VPS8.3	1.37796	0.0176806
EIF2AK3.1	1.37991	1.58595e-11
PPA2.3	1.39232	0.00260061
FANCA.4	1.39266	0.002248
ZNF436.2	1.39601	0.00141264
DAPK2.6	1.40169	0.038956
SF3B4.1	1.40541	0
TOR1AIP2.3	1.41773	0.00201327
SLC43A3.5	1.41776	0
TADA3.3	1.41816	0.0354843
KIAA1109.4	1.41941	0.00239431
AGRN.4	1.42196	0.000475526
IFI16.3	1.42814	0.0010131
ZFYVE16.1	1.44374	5.30199e-06
CSTF1.1	1.44615	5.11837e-05
ARHGAP26.2	1.44836	0.000140915
MYOF.1	1.45721	9.10227e-05
YIPF5.4	1.45788	0.0277183
RERE.6	1.46686	0.0464662
CHEK1.1	1.47393	0.0148576
ENSA.7	1.47887	5.65074e-14
MTMR14.4	1.48317	0.00437256
BTAF1.3	1.48375	0.0460626
EHBP1L1.6	1.50448	0
SURF4.6	1.50487	2.26028e-05
PRCC.3	1.50585	3.05252e-08
HGSNAT.4	1.50763	0.0380736
MSANTD3.4	1.515	0.00208183
FBXL19.2	1.52289	6.67135e-11
ATF3.5	1.52436	0.0129323
GAS2L1.2	1.52842	3.91328e-11
PPP1CA.3	1.52978	0.000318315
HIST1H2BG.1	1.55596	0.00221846
EGR2.3	1.55599	0.0285459
MRPL42.1	1.56644	1.84809e-05
FNIP2.7	1.59563	0
AMZ2.6	1.59731	8.41894e-10
M6PR.1	1.6033	0
TRIP11.2	1.61566	1.00133e-05
PYCR2.1	1.61754	1.66665e-05
ANXA2.5	1.61871	1.31469e-06
CLK4.3	1.62055	2.06941e-07
HELQ.7	1.62073	0.000289471
BZRAP1.7	1.6249	2.26028e-05
SYNJ2.4	1.62963	3.45414e-08
MAP2K5.3	1.63715	2.51375e-11
AIM1.1	1.64131	6.23542e-10
TEX9.1	1.66432	0.000290367
SPATA13.6	1.66742	0
CHD6.1	1.66881	0.00998141
CDON.1	1.66985	0.000393564
CSNK1D.1	1.67506	0.000985342
AKAP8.2	1.68116	1.17209e-06
VPS8.5	1.68566	3.13026e-10
GIGYF2.2	1.68972	8.12092e-08
TLR4.1	1.69504	0.023016
DCUN1D2.2	1.70214	0.000142142
TOB2.2	1.71258	0.00307806
SEC23IP.1	1.71379	1.93352e-11
TNFAIP3.4	1.72096	0.000249607
FOSL1.1	1.72838	3.28851e-06
CCDC77.3	1.73634	0.00308599
BCOR.3	1.73982	0.032976
ZBTB1.1	1.75251	0
HIST2H2BF.2	1.75544	4.65702e-05
NCKIPSD.1	1.76541	0
MORF4L2.16	1.78718	1.27741e-09
OSBPL8.3	1.78792	0
KCNE1.3	1.79117	2.47936e-09
PTPN7.4	1.79789	0.00571796
KIAA1191.7	1.81052	2.31626e-09
RFWD3.1	1.81202	0
TAF1.6	1.81802	1.82043e-07
BCAR1.13	1.81992	5.39276e-11
CHORDC1.1	1.82597	0.000159141
SYNJ2.5	1.83814	0.0478115
ATRX.1	1.84827	0.000290801
MCL1.2	1.85217	0.0439663
PEA15.3	1.85695	0
TUT1.3	1.87008	0.000257463
RPS20.1	1.87219	3.02406e-09
TFG.5	1.87466	2.87194e-14
NAB2.2	1.87475	0.041184
FCGR2B.2	1.87567	4.53226e-08
NASP.1	1.87693	1.04928e-10
NASP.5	1.89011	0
BCOR.6	1.89077	0.00929932
TNS3.4	1.90171	0.00891424
BCOR.7	1.90442	0.00195711
B4GALT4.1	1.92302	0.00445618
TGIF1.5	1.92814	6.35548e-07
ALG1.3	1.93794	0
NAB1.10	1.94511	0.000344034
TIA1.6	1.95217	2.43513e-12
CCNL1.2	1.95347	0.00138582
LRRFIP2.19	1.95636	0.00111236
AAGAB.4	1.966	1.61582e-09
PRPF6.1	1.97756	3.25902e-11
AFF4.2	1.98233	0.00326589
MED1.3	2.01089	0
KDM4A.4	2.03594	1.91099e-11
HNRNPM.3	2.04103	0.00304445
INTS7.2	2.04244	1.87154e-13
BZW1.1	2.06521	1.07877e-06
VPS8.4	2.08092	1.08612e-13
YIF1A.2	2.09015	0.0208361
PPARGC1B.4	2.09283	0.000304379
INTS7.4	2.14333	1.7852e-07
TERF2.3	2.14632	7.55221e-07
SERPINE2.3	2.15004	0
PDPK1.4	2.16306	0
TERF2.4	2.17215	0
GOLGA3.2	2.17308	5.03055e-06
FCGR2B.4	2.18854	8.40396e-05
M6PR.2	2.19412	0
TPD52L2.10	2.19495	0.00295169
DENND2D.2	2.20107	0
SENP5.3	2.20305	2.87718e-06
SERPINE2.2	2.21622	0
TERF2.1	2.21676	0
PUF60.2	2.23993	0
INTS7.3	2.24268	0.00264465
GNE.5	2.24793	3.41736e-11
SETD5.12	2.26777	0.00637405
PM20D2.2	2.30939	3.94986e-07
CHSY1.2	2.31308	9.39105e-05
KDM5D.2	2.33377	4.8493e-08
ZNF746.5	2.33773	0
SMUG1.3	2.34284	1.08612e-13
IVNS1ABP.3	2.35449	1.36891e-07
ZCCHC6.7	2.38805	0.0121583
MYD88.4	2.39763	0
CIT.4	2.39988	0
EPB41L2.16	2.41177	0.0253609
KIFC1.3	2.4249	0
ANKS6.1	2.43636	5.0979e-07
NASP.4	2.43917	0
ITGA6.1	2.45353	7.08029e-12
JMJD6.1	2.45374	1.60668e-10
KIF2C.1	2.47525	2.15508e-08
PHC2.7	2.49149	4.88412e-07
ZKSCAN2.1	2.50763	0
PLA2G15.3	2.50988	0
TOR2A.6	2.54432	0
DPP3.3	2.55582	0.0360177
IL17RC.6	2.57452	0
CSNK1G2.5	2.59008	0
PLA2G15.2	2.59623	0
PPARGC1B.1	2.59635	6.52284e-06
ARID4A.4	2.68641	0
PPARGC1B.2	2.70686	2.25471e-07
RALGAPB.1	2.74947	0
C3orf37.5	2.78417	6.50666e-07
WDR81.5	2.80372	0.0212821
TNKS1BP1.4	2.80684	0
METTL13.2	2.83527	0
USP36.1	2.87182	0
PHF8.4	2.94501	0.00375625
PPME1.3	3.05445	0.0115593
NUP98.3	3.09721	0.024321
SMPD1.4	3.13914	1.25446e-11
SNAPC4.2	3.21094	0
NUP98.2	3.21286	0.00231677
ITSN2.7	3.22754	2.15508e-08
LENG8.3	3.35975	0
ATP2B2.8	3.3796	0
RPL26L1.3	3.43178	0.000892642
LENG8.5	3.43622	3.94569e-11
PITHD1.2	3.49434	2.82037e-10
RCAN1.3	3.52406	0
PSME3.2	3.92255	0.00130718
LENG8.4	4.03638	0
LENG8.2	4.15883	0
SLMAP.3	4.57868	0
ZMYM3.4	4.60775	0.0033082
MYL6.5	5.18072	0.0440438
