# Supplementary material for: Coxiella burnetii and Leishmania mexicana residing within similar parasitophorous vacuoles elicit disparate host responses
Source: Front Microbiol. 2015 Aug 7;6:794. doi: 10.3389/fmicb.2015.00794 (PMC4528172; doi:10.3389/fmicb.2015.00794)
Supplement: TABLE S6 — All miRNAs detected in this study. [file Table_6.XLSX]

## Sheet: Table S6
Sample	miRNA	Count
Coxiella-infected	let-7a-1-3p	78
Coxiella-infected	let-7a-1-5p	2520.5
Coxiella-infected	let-7a-2-3p	0
Coxiella-infected	let-7a-2-5p	2466
Coxiella-infected	let-7a-3-3p	79.5
Coxiella-infected	let-7a-3-5p	2478
Coxiella-infected	let-7b-3p	25
Coxiella-infected	let-7b-5p	3492
Coxiella-infected	let-7c-3p	0
Coxiella-infected	let-7c-5p	54
Coxiella-infected	let-7d-3p	182.5
Coxiella-infected	let-7d-5p	926
Coxiella-infected	let-7e-3p	0
Coxiella-infected	let-7e-5p	497.5
Coxiella-infected	let-7f-1-3p	11.5
Coxiella-infected	let-7f-1-5p	7200.5
Coxiella-infected	let-7f-2-3p	24
Coxiella-infected	let-7f-2-5p	7732.5
Coxiella-infected	let-7g-3p	0
Coxiella-infected	let-7g-5p	13296
Coxiella-infected	let-7i-3p	75
Coxiella-infected	let-7i-5p	22216
Coxiella-infected	mir-1-1-3p	55
Coxiella-infected	mir-1-1-5p	0
Coxiella-infected	mir-1-2-3p	58.5
Coxiella-infected	mir-1-2-5p	0
Coxiella-infected	mir-100-3p	0
Coxiella-infected	mir-100-5p	1192
Coxiella-infected	mir-101-1-3p	1223
Coxiella-infected	mir-101-1-5p	0
Coxiella-infected	mir-101-2-3p	1270
Coxiella-infected	mir-101-2-5p	0
Coxiella-infected	mir-103a-1-3p	2115.5
Coxiella-infected	mir-103a-1-5p	0
Coxiella-infected	mir-103a-2-3p	2172
Coxiella-infected	mir-103a-2-5p	0
Coxiella-infected	mir-106a-3p	0
Coxiella-infected	mir-106a-5p	59.5
Coxiella-infected	mir-106b-3p	303.5
Coxiella-infected	mir-106b-5p	252
Coxiella-infected	mir-107-3p	201
Coxiella-infected	mir-107-5p	0
Coxiella-infected	mir-10a-3p	0
Coxiella-infected	mir-10a-5p	281.5
Coxiella-infected	mir-1180-3p	15
Coxiella-infected	mir-1180-5p	0
Coxiella-infected	mir-122-3p	0
Coxiella-infected	mir-122-5p	0
Coxiella-infected	mir-1226-3p	17
Coxiella-infected	mir-1226-5p	0
Coxiella-infected	mir-1246-3p	0
Coxiella-infected	mir-1246-5p	26.5
Coxiella-infected	mir-1249-3p	32.5
Coxiella-infected	mir-1249-5p	0
Coxiella-infected	mir-125a-3p	0
Coxiella-infected	mir-125a-5p	1624
Coxiella-infected	mir-125b-1-3p	0
Coxiella-infected	mir-125b-1-5p	49.5
Coxiella-infected	mir-125b-2-3p	0
Coxiella-infected	mir-125b-2-5p	47.5
Coxiella-infected	mir-126-3p	724
Coxiella-infected	mir-126-5p	109.5
Coxiella-infected	mir-1260a-3p	0
Coxiella-infected	mir-1260a-5p	164.5
Coxiella-infected	mir-1260b-3p	0
Coxiella-infected	mir-1260b-5p	62
Coxiella-infected	mir-1269b-3p	0
Coxiella-infected	mir-1269b-5p	48
Coxiella-infected	mir-1278-3p	12
Coxiella-infected	mir-1278-5p	0
Coxiella-infected	mir-128-1-3p	436
Coxiella-infected	mir-128-1-5p	0
Coxiella-infected	mir-128-2-3p	259
Coxiella-infected	mir-128-2-5p	0
Coxiella-infected	mir-1296-3p	0
Coxiella-infected	mir-1296-5p	20
Coxiella-infected	mir-1301-3p	83
Coxiella-infected	mir-1301-5p	0
Coxiella-infected	mir-1303-3p	12.5
Coxiella-infected	mir-1303-5p	0
Coxiella-infected	mir-1304-3p	17
Coxiella-infected	mir-1304-5p	0
Coxiella-infected	mir-1307-3p	1024.5
Coxiella-infected	mir-1307-5p	207.5
Coxiella-infected	mir-130b-3p	12
Coxiella-infected	mir-130b-5p	104.5
Coxiella-infected	mir-132-3p	162.5
Coxiella-infected	mir-132-5p	70.5
Coxiella-infected	mir-133a-2-3p	10
Coxiella-infected	mir-133a-2-5p	0
Coxiella-infected	mir-135b-3p	0
Coxiella-infected	mir-135b-5p	16.5
Coxiella-infected	mir-137-3p	0
Coxiella-infected	mir-137-5p	0
Coxiella-infected	mir-139-3p	0
Coxiella-infected	mir-139-5p	95
Coxiella-infected	mir-140-3p	693.5
Coxiella-infected	mir-140-5p	417
Coxiella-infected	mir-142-3p	2354.5
Coxiella-infected	mir-142-5p	1752.5
Coxiella-infected	mir-143-3p	516
Coxiella-infected	mir-143-5p	0
Coxiella-infected	mir-145-3p	17.5
Coxiella-infected	mir-145-5p	51
Coxiella-infected	mir-146a-3p	31
Coxiella-infected	mir-146a-5p	4856.5
Coxiella-infected	mir-146b-3p	95.5
Coxiella-infected	mir-146b-5p	13371.5
Coxiella-infected	mir-147b-3p	0
Coxiella-infected	mir-147b-5p	0
Coxiella-infected	mir-148a-3p	5232
Coxiella-infected	mir-148a-5p	27
Coxiella-infected	mir-148b-3p	2246.5
Coxiella-infected	mir-148b-5p	38.5
Coxiella-infected	mir-149-3p	0
Coxiella-infected	mir-149-5p	37.5
Coxiella-infected	mir-151a-3p	767.5
Coxiella-infected	mir-151a-5p	36.5
Coxiella-infected	mir-152-3p	1040.5
Coxiella-infected	mir-152-5p	0
Coxiella-infected	mir-155-3p	0
Coxiella-infected	mir-155-5p	2334.5
Coxiella-infected	mir-15a-3p	0
Coxiella-infected	mir-15a-5p	83.5
Coxiella-infected	mir-15b-3p	90
Coxiella-infected	mir-15b-5p	132.5
Coxiella-infected	mir-16-1-3p	0
Coxiella-infected	mir-16-1-5p	497.5
Coxiella-infected	mir-16-2-3p	133.5
Coxiella-infected	mir-16-2-5p	480.5
Coxiella-infected	mir-17-3p	83.5
Coxiella-infected	mir-17-5p	3765
Coxiella-infected	mir-181a-1-3p	0
Coxiella-infected	mir-181a-1-5p	180.5
Coxiella-infected	mir-181a-2-3p	63.5
Coxiella-infected	mir-181a-2-5p	182.5
Coxiella-infected	mir-181b-1-3p	0
Coxiella-infected	mir-181b-1-5p	28.5
Coxiella-infected	mir-181b-2-3p	0
Coxiella-infected	mir-181b-2-5p	60
Coxiella-infected	mir-181c-3p	140.5
Coxiella-infected	mir-181c-5p	64.5
Coxiella-infected	mir-181d-3p	0
Coxiella-infected	mir-181d-5p	211.5
Coxiella-infected	mir-182-3p	0
Coxiella-infected	mir-182-5p	796.5
Coxiella-infected	mir-183-3p	0
Coxiella-infected	mir-183-5p	509.5
Coxiella-infected	mir-185-3p	36.5
Coxiella-infected	mir-185-5p	1042
Coxiella-infected	mir-186-3p	0
Coxiella-infected	mir-186-5p	1174
Coxiella-infected	mir-18a-3p	38.5
Coxiella-infected	mir-18a-5p	177
Coxiella-infected	mir-1908-3p	0
Coxiella-infected	mir-1908-5p	27.5
Coxiella-infected	mir-190b-3p	0
Coxiella-infected	mir-190b-5p	19.5
Coxiella-infected	mir-191-3p	0
Coxiella-infected	mir-191-5p	13871
Coxiella-infected	mir-192-3p	0
Coxiella-infected	mir-192-5p	186.5
Coxiella-infected	mir-193a-3p	18
Coxiella-infected	mir-193a-5p	261.5
Coxiella-infected	mir-194-1-3p	0
Coxiella-infected	mir-194-1-5p	39
Coxiella-infected	mir-194-2-3p	0
Coxiella-infected	mir-194-2-5p	55.5
Coxiella-infected	mir-196b-3p	0
Coxiella-infected	mir-196b-5p	189
Coxiella-infected	mir-197-3p	638.5
Coxiella-infected	mir-197-5p	0
Coxiella-infected	mir-1976-3p	0
Coxiella-infected	mir-1976-5p	0
Coxiella-infected	mir-199a-1-3p	78.5
Coxiella-infected	mir-199a-1-5p	11.5
Coxiella-infected	mir-199a-2-3p	79.5
Coxiella-infected	mir-199a-2-5p	13
Coxiella-infected	mir-199b-3p	80
Coxiella-infected	mir-199b-5p	281
Coxiella-infected	mir-19a-3p	595.5
Coxiella-infected	mir-19a-5p	0
Coxiella-infected	mir-19b-1-3p	681.5
Coxiella-infected	mir-19b-1-5p	0
Coxiella-infected	mir-19b-2-3p	684
Coxiella-infected	mir-19b-2-5p	0
Coxiella-infected	mir-200a-3p	61
Coxiella-infected	mir-200a-5p	0
Coxiella-infected	mir-200b-3p	61.5
Coxiella-infected	mir-200b-5p	0
Coxiella-infected	mir-200c-3p	30.5
Coxiella-infected	mir-200c-5p	0
Coxiella-infected	mir-20a-3p	11
Coxiella-infected	mir-20a-5p	6152.5
Coxiella-infected	mir-20b-3p	0
Coxiella-infected	mir-20b-5p	19.5
Coxiella-infected	mir-21-3p	673.5
Coxiella-infected	mir-21-5p	392546
Coxiella-infected	mir-210-3p	857
Coxiella-infected	mir-210-5p	0
Coxiella-infected	mir-2116-3p	42.5
Coxiella-infected	mir-2116-5p	0
Coxiella-infected	mir-212-3p	19.5
Coxiella-infected	mir-212-5p	36.5
Coxiella-infected	mir-215-3p	0
Coxiella-infected	mir-215-5p	18
Coxiella-infected	mir-22-3p	6393
Coxiella-infected	mir-22-5p	34.5
Coxiella-infected	mir-221-3p	24598
Coxiella-infected	mir-221-5p	421.5
Coxiella-infected	mir-222-3p	4307.5
Coxiella-infected	mir-222-5p	0
Coxiella-infected	mir-223-3p	673
Coxiella-infected	mir-223-5p	52
Coxiella-infected	mir-2277-3p	0
Coxiella-infected	mir-2277-5p	0
Coxiella-infected	mir-23a-3p	7063
Coxiella-infected	mir-23a-5p	15
Coxiella-infected	mir-23b-3p	163
Coxiella-infected	mir-23b-5p	0
Coxiella-infected	mir-24-1-3p	8992
Coxiella-infected	mir-24-1-5p	0
Coxiella-infected	mir-24-2-3p	8897.5
Coxiella-infected	mir-24-2-5p	456.5
Coxiella-infected	mir-25-3p	1529.5
Coxiella-infected	mir-25-5p	11.5
Coxiella-infected	mir-2682-3p	0
Coxiella-infected	mir-2682-5p	10.5
Coxiella-infected	mir-26a-1-3p	0
Coxiella-infected	mir-26a-1-5p	4310.5
Coxiella-infected	mir-26a-2-3p	0
Coxiella-infected	mir-26a-2-5p	4304.5
Coxiella-infected	mir-26b-3p	13.5
Coxiella-infected	mir-26b-5p	3198.5
Coxiella-infected	mir-27a-3p	24714
Coxiella-infected	mir-27a-5p	155
Coxiella-infected	mir-27b-3p	1515.5
Coxiella-infected	mir-27b-5p	0
Coxiella-infected	mir-28-3p	1967.5
Coxiella-infected	mir-28-5p	1131.5
Coxiella-infected	mir-29a-3p	6331
Coxiella-infected	mir-29a-5p	0
Coxiella-infected	mir-29b-1-3p	43
Coxiella-infected	mir-29b-1-5p	0
Coxiella-infected	mir-29b-2-3p	50.5
Coxiella-infected	mir-29b-2-5p	0
Coxiella-infected	mir-29c-3p	0
Coxiella-infected	mir-29c-5p	0
Coxiella-infected	mir-301a-3p	10.5
Coxiella-infected	mir-301a-5p	15.5
Coxiella-infected	mir-301b-3p	10
Coxiella-infected	mir-301b-5p	0
Coxiella-infected	mir-3065-3p	0
Coxiella-infected	mir-3065-5p	21
Coxiella-infected	mir-30a-3p	406
Coxiella-infected	mir-30a-5p	5310
Coxiella-infected	mir-30b-3p	0
Coxiella-infected	mir-30b-5p	470.5
Coxiella-infected	mir-30c-1-3p	77.5
Coxiella-infected	mir-30c-1-5p	9909.5
Coxiella-infected	mir-30c-2-3p	37.5
Coxiella-infected	mir-30c-2-5p	9928
Coxiella-infected	mir-30d-3p	13.5
Coxiella-infected	mir-30d-5p	4082
Coxiella-infected	mir-30e-3p	1872.5
Coxiella-infected	mir-30e-5p	35605
Coxiella-infected	mir-3182-3p	0
Coxiella-infected	mir-3182-5p	18
Coxiella-infected	mir-32-3p	0
Coxiella-infected	mir-32-5p	171
Coxiella-infected	mir-320a-3p	2170.5
Coxiella-infected	mir-320a-5p	0
Coxiella-infected	mir-320b-1-3p	88.5
Coxiella-infected	mir-320b-1-5p	0
Coxiella-infected	mir-320b-2-3p	33
Coxiella-infected	mir-320b-2-5p	0
Coxiella-infected	mir-320c-1-3p	23.5
Coxiella-infected	mir-320c-1-5p	0
Coxiella-infected	mir-320c-2-3p	21.5
Coxiella-infected	mir-320c-2-5p	0
Coxiella-infected	mir-320d-2-3p	0
Coxiella-infected	mir-320d-2-5p	0
Coxiella-infected	mir-324-3p	17
Coxiella-infected	mir-324-5p	23
Coxiella-infected	mir-326-3p	73.5
Coxiella-infected	mir-326-5p	0
Coxiella-infected	mir-328-3p	120.5
Coxiella-infected	mir-328-5p	0
Coxiella-infected	mir-330-3p	88.5
Coxiella-infected	mir-330-5p	31
Coxiella-infected	mir-331-3p	36.5
Coxiella-infected	mir-331-5p	0
Coxiella-infected	mir-339-3p	59.5
Coxiella-infected	mir-339-5p	204
Coxiella-infected	mir-33a-3p	0
Coxiella-infected	mir-33a-5p	12
Coxiella-infected	mir-340-3p	77.5
Coxiella-infected	mir-340-5p	1567.5
Coxiella-infected	mir-342-3p	482
Coxiella-infected	mir-342-5p	0
Coxiella-infected	mir-345-3p	0
Coxiella-infected	mir-345-5p	63
Coxiella-infected	mir-34a-3p	0
Coxiella-infected	mir-34a-5p	20.5
Coxiella-infected	mir-34b-3p	0
Coxiella-infected	mir-34b-5p	0
Coxiella-infected	mir-34c-3p	0
Coxiella-infected	mir-34c-5p	276.5
Coxiella-infected	mir-3605-3p	0
Coxiella-infected	mir-3605-5p	0
Coxiella-infected	mir-3607-3p	18
Coxiella-infected	mir-3607-5p	0
Coxiella-infected	mir-361-3p	571.5
Coxiella-infected	mir-361-5p	362
Coxiella-infected	mir-3613-3p	0
Coxiella-infected	mir-3613-5p	137
Coxiella-infected	mir-3615-3p	107
Coxiella-infected	mir-3615-5p	0
Coxiella-infected	mir-362-3p	0
Coxiella-infected	mir-362-5p	95
Coxiella-infected	mir-363-3p	22.5
Coxiella-infected	mir-363-5p	0
Coxiella-infected	mir-365a-3p	411
Coxiella-infected	mir-365a-5p	0
Coxiella-infected	mir-365b-3p	416
Coxiella-infected	mir-365b-5p	13.5
Coxiella-infected	mir-374a-3p	103.5
Coxiella-infected	mir-374a-5p	355.5
Coxiella-infected	mir-374b-3p	28.5
Coxiella-infected	mir-374b-5p	1005.5
Coxiella-infected	mir-378a-3p	3771.5
Coxiella-infected	mir-378a-5p	90.5
Coxiella-infected	mir-378c-3p	0
Coxiella-infected	mir-378c-5p	0
Coxiella-infected	mir-378d-2-3p	0
Coxiella-infected	mir-378d-2-5p	110.5
Coxiella-infected	mir-378e-3p	14
Coxiella-infected	mir-378e-5p	0
Coxiella-infected	mir-378g-3p	0
Coxiella-infected	mir-378g-5p	16
Coxiella-infected	mir-378i-3p	0
Coxiella-infected	mir-378i-5p	718
Coxiella-infected	mir-3909-3p	38
Coxiella-infected	mir-3909-5p	0
Coxiella-infected	mir-421-3p	132
Coxiella-infected	mir-421-5p	0
Coxiella-infected	mir-422a-3p	0
Coxiella-infected	mir-422a-5p	22
Coxiella-infected	mir-423-3p	4490
Coxiella-infected	mir-423-5p	1095
Coxiella-infected	mir-424-3p	80.5
Coxiella-infected	mir-424-5p	193
Coxiella-infected	mir-425-3p	244
Coxiella-infected	mir-425-5p	722.5
Coxiella-infected	mir-4286-3p	0
Coxiella-infected	mir-4286-5p	67
Coxiella-infected	mir-429-3p	18.5
Coxiella-infected	mir-429-5p	0
Coxiella-infected	mir-4443-3p	0
Coxiella-infected	mir-4443-5p	24.5
Coxiella-infected	mir-4454-3p	0
Coxiella-infected	mir-4454-5p	24.5
Coxiella-infected	mir-4455-3p	0
Coxiella-infected	mir-4455-5p	0
Coxiella-infected	mir-450a-1-3p	0
Coxiella-infected	mir-450a-1-5p	95.5
Coxiella-infected	mir-450a-2-3p	0
Coxiella-infected	mir-450a-2-5p	95
Coxiella-infected	mir-450b-3p	0
Coxiella-infected	mir-450b-5p	107
Coxiella-infected	mir-454-3p	59
Coxiella-infected	mir-454-5p	11
Coxiella-infected	mir-455-3p	135
Coxiella-infected	mir-455-5p	315
Coxiella-infected	mir-4662a-3p	0
Coxiella-infected	mir-4662a-5p	149
Coxiella-infected	mir-4677-3p	28
Coxiella-infected	mir-4677-5p	0
Coxiella-infected	mir-4792-3p	0
Coxiella-infected	mir-4792-5p	0
Coxiella-infected	mir-484-3p	0
Coxiella-infected	mir-484-5p	232
Coxiella-infected	mir-486-3p	0
Coxiella-infected	mir-486-5p	30.5
Coxiella-infected	mir-499a-3p	0
Coxiella-infected	mir-499a-5p	14
Coxiella-infected	mir-500a-3p	111
Coxiella-infected	mir-500a-5p	10
Coxiella-infected	mir-501-3p	82
Coxiella-infected	mir-501-5p	14.5
Coxiella-infected	mir-5010-3p	31.5
Coxiella-infected	mir-5010-5p	0
Coxiella-infected	mir-502-3p	80
Coxiella-infected	mir-502-5p	0
Coxiella-infected	mir-503-3p	0
Coxiella-infected	mir-503-5p	112.5
Coxiella-infected	mir-505-3p	68
Coxiella-infected	mir-505-5p	0
Coxiella-infected	mir-532-3p	33
Coxiella-infected	mir-532-5p	899.5
Coxiella-infected	mir-542-3p	75
Coxiella-infected	mir-542-5p	0
Coxiella-infected	mir-548a-1-3p	11
Coxiella-infected	mir-548a-1-5p	0
Coxiella-infected	mir-548a-2-3p	11
Coxiella-infected	mir-548a-2-5p	0
Coxiella-infected	mir-548a-3-3p	12.5
Coxiella-infected	mir-548a-3-5p	0
Coxiella-infected	mir-548e-3p	29.5
Coxiella-infected	mir-548e-5p	0
Coxiella-infected	mir-548j-3p	0
Coxiella-infected	mir-548j-5p	15
Coxiella-infected	mir-548k-3p	0
Coxiella-infected	mir-548k-5p	25
Coxiella-infected	mir-548o-2-3p	10.5
Coxiella-infected	mir-548o-2-5p	0
Coxiella-infected	mir-548o-3p	11
Coxiella-infected	mir-548o-5p	0
Coxiella-infected	mir-5701-1-3p	0
Coxiella-infected	mir-5701-1-5p	23.5
Coxiella-infected	mir-5701-2-3p	0
Coxiella-infected	mir-5701-2-5p	23
Coxiella-infected	mir-574-3p	114.5
Coxiella-infected	mir-574-5p	79.5
Coxiella-infected	mir-576-3p	13
Coxiella-infected	mir-576-5p	18.5
Coxiella-infected	mir-577-3p	0
Coxiella-infected	mir-577-5p	11.5
Coxiella-infected	mir-582-3p	13.5
Coxiella-infected	mir-582-5p	0
Coxiella-infected	mir-584-3p	0
Coxiella-infected	mir-584-5p	18.5
Coxiella-infected	mir-589-3p	0
Coxiella-infected	mir-589-5p	57
Coxiella-infected	mir-590-3p	101.5
Coxiella-infected	mir-590-5p	0
Coxiella-infected	mir-598-3p	65.5
Coxiella-infected	mir-598-5p	0
Coxiella-infected	mir-625-3p	59.5
Coxiella-infected	mir-625-5p	18.5
Coxiella-infected	mir-628-3p	12.5
Coxiella-infected	mir-628-5p	22
Coxiella-infected	mir-629-3p	0
Coxiella-infected	mir-629-5p	238.5
Coxiella-infected	mir-641-3p	0
Coxiella-infected	mir-641-5p	10.5
Coxiella-infected	mir-642a-3p	0
Coxiella-infected	mir-642a-5p	19.5
Coxiella-infected	mir-651-3p	0
Coxiella-infected	mir-651-5p	15
Coxiella-infected	mir-652-3p	158
Coxiella-infected	mir-652-5p	0
Coxiella-infected	mir-660-3p	0
Coxiella-infected	mir-660-5p	285
Coxiella-infected	mir-664a-3p	69.5
Coxiella-infected	mir-664a-5p	0
Coxiella-infected	mir-671-3p	20.5
Coxiella-infected	mir-671-5p	70.5
Coxiella-infected	mir-7-1-3p	0
Coxiella-infected	mir-7-1-5p	751.5
Coxiella-infected	mir-7-2-3p	0
Coxiella-infected	mir-7-2-5p	697.5
Coxiella-infected	mir-7-3-3p	0
Coxiella-infected	mir-7-3-5p	706.5
Coxiella-infected	mir-708-3p	0
Coxiella-infected	mir-708-5p	40.5
Coxiella-infected	mir-744-3p	0
Coxiella-infected	mir-744-5p	228
Coxiella-infected	mir-760-3p	17.5
Coxiella-infected	mir-760-5p	0
Coxiella-infected	mir-766-3p	13.5
Coxiella-infected	mir-766-5p	0
Coxiella-infected	mir-769-3p	0
Coxiella-infected	mir-769-5p	88
Coxiella-infected	mir-874-3p	19.5
Coxiella-infected	mir-874-5p	0
Coxiella-infected	mir-877-3p	10
Coxiella-infected	mir-877-5p	0
Coxiella-infected	mir-885-3p	13
Coxiella-infected	mir-885-5p	183.5
Coxiella-infected	mir-9-1-3p	18.5
Coxiella-infected	mir-9-1-5p	466.5
Coxiella-infected	mir-9-2-3p	17
Coxiella-infected	mir-9-2-5p	467.5
Coxiella-infected	mir-9-3-3p	17.5
Coxiella-infected	mir-9-3-5p	473
Coxiella-infected	mir-92a-1-3p	7903
Coxiella-infected	mir-92a-1-5p	14.5
Coxiella-infected	mir-92a-2-3p	6770.5
Coxiella-infected	mir-92a-2-5p	0
Coxiella-infected	mir-92b-3p	290
Coxiella-infected	mir-92b-5p	0
Coxiella-infected	mir-93-3p	23
Coxiella-infected	mir-93-5p	1120
Coxiella-infected	mir-941-1-3p	127.5
Coxiella-infected	mir-941-1-5p	0
Coxiella-infected	mir-941-2-3p	125.5
Coxiella-infected	mir-941-2-5p	0
Coxiella-infected	mir-941-3-3p	125
Coxiella-infected	mir-941-3-5p	0
Coxiella-infected	mir-941-4-3p	127.5
Coxiella-infected	mir-941-4-5p	0
Coxiella-infected	mir-942-3p	0
Coxiella-infected	mir-942-5p	25
Coxiella-infected	mir-95-3p	19
Coxiella-infected	mir-95-5p	0
Coxiella-infected	mir-96-3p	0
Coxiella-infected	mir-96-5p	163.5
Coxiella-infected	mir-98-3p	13
Coxiella-infected	mir-98-5p	693
Coxiella-infected	mir-99a-3p	0
Coxiella-infected	mir-99a-5p	0
Coxiella-infected	mir-99b-3p	60.5
Coxiella-infected	mir-99b-5p	2165.5
Leishmania-infected	let-7a-1-3p	69.5
Leishmania-infected	let-7a-1-5p	1751.5
Leishmania-infected	let-7a-2-3p	0
Leishmania-infected	let-7a-2-5p	1739
Leishmania-infected	let-7a-3-3p	72
Leishmania-infected	let-7a-3-5p	1729.5
Leishmania-infected	let-7b-3p	14
Leishmania-infected	let-7b-5p	1941.5
Leishmania-infected	let-7c-3p	0
Leishmania-infected	let-7c-5p	45
Leishmania-infected	let-7d-3p	71
Leishmania-infected	let-7d-5p	427.5
Leishmania-infected	let-7e-3p	0
Leishmania-infected	let-7e-5p	321.5
Leishmania-infected	let-7f-1-3p	13.5
Leishmania-infected	let-7f-1-5p	4552
Leishmania-infected	let-7f-2-3p	14.5
Leishmania-infected	let-7f-2-5p	4840.5
Leishmania-infected	let-7g-3p	0
Leishmania-infected	let-7g-5p	8658
Leishmania-infected	let-7i-3p	21
Leishmania-infected	let-7i-5p	6320
Leishmania-infected	mir-1-1-3p	30
Leishmania-infected	mir-1-1-5p	0
Leishmania-infected	mir-1-2-3p	32
Leishmania-infected	mir-1-2-5p	0
Leishmania-infected	mir-100-3p	0
Leishmania-infected	mir-100-5p	563.5
Leishmania-infected	mir-101-1-3p	575.5
Leishmania-infected	mir-101-1-5p	0
Leishmania-infected	mir-101-2-3p	610
Leishmania-infected	mir-101-2-5p	0
Leishmania-infected	mir-103a-1-3p	1210
Leishmania-infected	mir-103a-1-5p	0
Leishmania-infected	mir-103a-2-3p	1234
Leishmania-infected	mir-103a-2-5p	0
Leishmania-infected	mir-106a-3p	0
Leishmania-infected	mir-106a-5p	47
Leishmania-infected	mir-106b-3p	96
Leishmania-infected	mir-106b-5p	107
Leishmania-infected	mir-107-3p	99
Leishmania-infected	mir-107-5p	0
Leishmania-infected	mir-10a-3p	0
Leishmania-infected	mir-10a-5p	268.5
Leishmania-infected	mir-1180-3p	0
Leishmania-infected	mir-1180-5p	0
Leishmania-infected	mir-122-3p	0
Leishmania-infected	mir-122-5p	0
Leishmania-infected	mir-1226-3p	0
Leishmania-infected	mir-1226-5p	0
Leishmania-infected	mir-1246-3p	0
Leishmania-infected	mir-1246-5p	264
Leishmania-infected	mir-1249-3p	28.5
Leishmania-infected	mir-1249-5p	0
Leishmania-infected	mir-125a-3p	0
Leishmania-infected	mir-125a-5p	987
Leishmania-infected	mir-125b-1-3p	0
Leishmania-infected	mir-125b-1-5p	24.5
Leishmania-infected	mir-125b-2-3p	0
Leishmania-infected	mir-125b-2-5p	21.5
Leishmania-infected	mir-126-3p	446
Leishmania-infected	mir-126-5p	60
Leishmania-infected	mir-1260a-3p	0
Leishmania-infected	mir-1260a-5p	207
Leishmania-infected	mir-1260b-3p	0
Leishmania-infected	mir-1260b-5p	42
Leishmania-infected	mir-1269b-3p	0
Leishmania-infected	mir-1269b-5p	38.5
Leishmania-infected	mir-1278-3p	0
Leishmania-infected	mir-1278-5p	0
Leishmania-infected	mir-128-1-3p	203
Leishmania-infected	mir-128-1-5p	0
Leishmania-infected	mir-128-2-3p	119.5
Leishmania-infected	mir-128-2-5p	0
Leishmania-infected	mir-1296-3p	0
Leishmania-infected	mir-1296-5p	0
Leishmania-infected	mir-1301-3p	22
Leishmania-infected	mir-1301-5p	0
Leishmania-infected	mir-1303-3p	0
Leishmania-infected	mir-1303-5p	0
Leishmania-infected	mir-1304-3p	0
Leishmania-infected	mir-1304-5p	0
Leishmania-infected	mir-1307-3p	372.5
Leishmania-infected	mir-1307-5p	90
Leishmania-infected	mir-130b-3p	0
Leishmania-infected	mir-130b-5p	40
Leishmania-infected	mir-132-3p	50.5
Leishmania-infected	mir-132-5p	45.5
Leishmania-infected	mir-133a-2-3p	0
Leishmania-infected	mir-133a-2-5p	0
Leishmania-infected	mir-135b-3p	0
Leishmania-infected	mir-135b-5p	13.5
Leishmania-infected	mir-137-3p	11
Leishmania-infected	mir-137-5p	0
Leishmania-infected	mir-139-3p	0
Leishmania-infected	mir-139-5p	16
Leishmania-infected	mir-140-3p	351.5
Leishmania-infected	mir-140-5p	215
Leishmania-infected	mir-142-3p	1794
Leishmania-infected	mir-142-5p	1235
Leishmania-infected	mir-143-3p	611
Leishmania-infected	mir-143-5p	0
Leishmania-infected	mir-145-3p	14
Leishmania-infected	mir-145-5p	21
Leishmania-infected	mir-146a-3p	24.5
Leishmania-infected	mir-146a-5p	3038
Leishmania-infected	mir-146b-3p	74
Leishmania-infected	mir-146b-5p	9425
Leishmania-infected	mir-147b-3p	14
Leishmania-infected	mir-147b-5p	0
Leishmania-infected	mir-148a-3p	3381
Leishmania-infected	mir-148a-5p	21.5
Leishmania-infected	mir-148b-3p	1225
Leishmania-infected	mir-148b-5p	23.5
Leishmania-infected	mir-149-3p	0
Leishmania-infected	mir-149-5p	26
Leishmania-infected	mir-151a-3p	213.5
Leishmania-infected	mir-151a-5p	15
Leishmania-infected	mir-152-3p	332
Leishmania-infected	mir-152-5p	0
Leishmania-infected	mir-155-3p	0
Leishmania-infected	mir-155-5p	1935.5
Leishmania-infected	mir-15a-3p	0
Leishmania-infected	mir-15a-5p	71
Leishmania-infected	mir-15b-3p	71
Leishmania-infected	mir-15b-5p	110.5
Leishmania-infected	mir-16-1-3p	0
Leishmania-infected	mir-16-1-5p	318.5
Leishmania-infected	mir-16-2-3p	89.5
Leishmania-infected	mir-16-2-5p	314
Leishmania-infected	mir-17-3p	34.5
Leishmania-infected	mir-17-5p	2299
Leishmania-infected	mir-181a-1-3p	0
Leishmania-infected	mir-181a-1-5p	112
Leishmania-infected	mir-181a-2-3p	76
Leishmania-infected	mir-181a-2-5p	117.5
Leishmania-infected	mir-181b-1-3p	0
Leishmania-infected	mir-181b-1-5p	40
Leishmania-infected	mir-181b-2-3p	0
Leishmania-infected	mir-181b-2-5p	59
Leishmania-infected	mir-181c-3p	38.5
Leishmania-infected	mir-181c-5p	15
Leishmania-infected	mir-181d-3p	0
Leishmania-infected	mir-181d-5p	62.5
Leishmania-infected	mir-182-3p	0
Leishmania-infected	mir-182-5p	219.5
Leishmania-infected	mir-183-3p	0
Leishmania-infected	mir-183-5p	136.5
Leishmania-infected	mir-185-3p	11.5
Leishmania-infected	mir-185-5p	451.5
Leishmania-infected	mir-186-3p	0
Leishmania-infected	mir-186-5p	595.5
Leishmania-infected	mir-18a-3p	18.5
Leishmania-infected	mir-18a-5p	94.5
Leishmania-infected	mir-1908-3p	0
Leishmania-infected	mir-1908-5p	0
Leishmania-infected	mir-190b-3p	0
Leishmania-infected	mir-190b-5p	13
Leishmania-infected	mir-191-3p	10.5
Leishmania-infected	mir-191-5p	9688.5
Leishmania-infected	mir-192-3p	0
Leishmania-infected	mir-192-5p	60
Leishmania-infected	mir-193a-3p	0
Leishmania-infected	mir-193a-5p	86.5
Leishmania-infected	mir-194-1-3p	0
Leishmania-infected	mir-194-1-5p	10.5
Leishmania-infected	mir-194-2-3p	0
Leishmania-infected	mir-194-2-5p	20.5
Leishmania-infected	mir-196b-3p	0
Leishmania-infected	mir-196b-5p	88
Leishmania-infected	mir-197-3p	182.5
Leishmania-infected	mir-197-5p	0
Leishmania-infected	mir-1976-3p	0
Leishmania-infected	mir-1976-5p	0
Leishmania-infected	mir-199a-1-3p	66.5
Leishmania-infected	mir-199a-1-5p	16
Leishmania-infected	mir-199a-2-3p	65
Leishmania-infected	mir-199a-2-5p	15.5
Leishmania-infected	mir-199b-3p	65
Leishmania-infected	mir-199b-5p	280.5
Leishmania-infected	mir-19a-3p	259.5
Leishmania-infected	mir-19a-5p	0
Leishmania-infected	mir-19b-1-3p	297.5
Leishmania-infected	mir-19b-1-5p	0
Leishmania-infected	mir-19b-2-3p	302.5
Leishmania-infected	mir-19b-2-5p	0
Leishmania-infected	mir-200a-3p	34
Leishmania-infected	mir-200a-5p	0
Leishmania-infected	mir-200b-3p	41
Leishmania-infected	mir-200b-5p	0
Leishmania-infected	mir-200c-3p	43.5
Leishmania-infected	mir-200c-5p	0
Leishmania-infected	mir-20a-3p	0
Leishmania-infected	mir-20a-5p	3721.5
Leishmania-infected	mir-20b-3p	0
Leishmania-infected	mir-20b-5p	20.5
Leishmania-infected	mir-21-3p	259
Leishmania-infected	mir-21-5p	175258
Leishmania-infected	mir-210-3p	172.5
Leishmania-infected	mir-210-5p	0
Leishmania-infected	mir-2116-3p	0
Leishmania-infected	mir-2116-5p	0
Leishmania-infected	mir-212-3p	0
Leishmania-infected	mir-212-5p	11
Leishmania-infected	mir-215-3p	0
Leishmania-infected	mir-215-5p	14.5
Leishmania-infected	mir-22-3p	3442
Leishmania-infected	mir-22-5p	24
Leishmania-infected	mir-221-3p	8440
Leishmania-infected	mir-221-5p	189.5
Leishmania-infected	mir-222-3p	1377.5
Leishmania-infected	mir-222-5p	0
Leishmania-infected	mir-223-3p	191
Leishmania-infected	mir-223-5p	18.5
Leishmania-infected	mir-2277-3p	0
Leishmania-infected	mir-2277-5p	0
Leishmania-infected	mir-23a-3p	2608.5
Leishmania-infected	mir-23a-5p	0
Leishmania-infected	mir-23b-3p	78.5
Leishmania-infected	mir-23b-5p	0
Leishmania-infected	mir-24-1-3p	3801.5
Leishmania-infected	mir-24-1-5p	0
Leishmania-infected	mir-24-2-3p	3728
Leishmania-infected	mir-24-2-5p	201
Leishmania-infected	mir-25-3p	564
Leishmania-infected	mir-25-5p	0
Leishmania-infected	mir-2682-3p	0
Leishmania-infected	mir-2682-5p	0
Leishmania-infected	mir-26a-1-3p	0
Leishmania-infected	mir-26a-1-5p	3290
Leishmania-infected	mir-26a-2-3p	0
Leishmania-infected	mir-26a-2-5p	3284
Leishmania-infected	mir-26b-3p	0
Leishmania-infected	mir-26b-5p	1690.5
Leishmania-infected	mir-27a-3p	9495
Leishmania-infected	mir-27a-5p	91.5
Leishmania-infected	mir-27b-3p	1223.5
Leishmania-infected	mir-27b-5p	0
Leishmania-infected	mir-28-3p	315
Leishmania-infected	mir-28-5p	257
Leishmania-infected	mir-29a-3p	3648
Leishmania-infected	mir-29a-5p	0
Leishmania-infected	mir-29b-1-3p	38
Leishmania-infected	mir-29b-1-5p	0
Leishmania-infected	mir-29b-2-3p	39.5
Leishmania-infected	mir-29b-2-5p	0
Leishmania-infected	mir-29c-3p	0
Leishmania-infected	mir-29c-5p	0
Leishmania-infected	mir-301a-3p	0
Leishmania-infected	mir-301a-5p	0
Leishmania-infected	mir-301b-3p	0
Leishmania-infected	mir-301b-5p	0
Leishmania-infected	mir-3065-3p	0
Leishmania-infected	mir-3065-5p	25.5
Leishmania-infected	mir-30a-3p	614.5
Leishmania-infected	mir-30a-5p	8000
Leishmania-infected	mir-30b-3p	0
Leishmania-infected	mir-30b-5p	259
Leishmania-infected	mir-30c-1-3p	93
Leishmania-infected	mir-30c-1-5p	6883.5
Leishmania-infected	mir-30c-2-3p	53.5
Leishmania-infected	mir-30c-2-5p	6914
Leishmania-infected	mir-30d-3p	12
Leishmania-infected	mir-30d-5p	1842.5
Leishmania-infected	mir-30e-3p	1696.5
Leishmania-infected	mir-30e-5p	20312
Leishmania-infected	mir-3182-3p	0
Leishmania-infected	mir-3182-5p	0
Leishmania-infected	mir-32-3p	0
Leishmania-infected	mir-32-5p	83.5
Leishmania-infected	mir-320a-3p	584.5
Leishmania-infected	mir-320a-5p	0
Leishmania-infected	mir-320b-1-3p	25
Leishmania-infected	mir-320b-1-5p	0
Leishmania-infected	mir-320b-2-3p	0
Leishmania-infected	mir-320b-2-5p	0
Leishmania-infected	mir-320c-1-3p	0
Leishmania-infected	mir-320c-1-5p	0
Leishmania-infected	mir-320c-2-3p	0
Leishmania-infected	mir-320c-2-5p	0
Leishmania-infected	mir-320d-2-3p	0
Leishmania-infected	mir-320d-2-5p	0
Leishmania-infected	mir-324-3p	12
Leishmania-infected	mir-324-5p	12.5
Leishmania-infected	mir-326-3p	26.5
Leishmania-infected	mir-326-5p	0
Leishmania-infected	mir-328-3p	43
Leishmania-infected	mir-328-5p	0
Leishmania-infected	mir-330-3p	20
Leishmania-infected	mir-330-5p	0
Leishmania-infected	mir-331-3p	16.5
Leishmania-infected	mir-331-5p	0
Leishmania-infected	mir-339-3p	30
Leishmania-infected	mir-339-5p	112
Leishmania-infected	mir-33a-3p	0
Leishmania-infected	mir-33a-5p	0
Leishmania-infected	mir-340-3p	46
Leishmania-infected	mir-340-5p	1081
Leishmania-infected	mir-342-3p	394
Leishmania-infected	mir-342-5p	0
Leishmania-infected	mir-345-3p	0
Leishmania-infected	mir-345-5p	38
Leishmania-infected	mir-34a-3p	0
Leishmania-infected	mir-34a-5p	20
Leishmania-infected	mir-34b-3p	0
Leishmania-infected	mir-34b-5p	0
Leishmania-infected	mir-34c-3p	0
Leishmania-infected	mir-34c-5p	276
Leishmania-infected	mir-3605-3p	0
Leishmania-infected	mir-3605-5p	0
Leishmania-infected	mir-3607-3p	16
Leishmania-infected	mir-3607-5p	0
Leishmania-infected	mir-361-3p	110.5
Leishmania-infected	mir-361-5p	125.5
Leishmania-infected	mir-3613-3p	0
Leishmania-infected	mir-3613-5p	85
Leishmania-infected	mir-3615-3p	60.5
Leishmania-infected	mir-3615-5p	0
Leishmania-infected	mir-362-3p	0
Leishmania-infected	mir-362-5p	32.5
Leishmania-infected	mir-363-3p	54
Leishmania-infected	mir-363-5p	0
Leishmania-infected	mir-365a-3p	92.5
Leishmania-infected	mir-365a-5p	0
Leishmania-infected	mir-365b-3p	97.5
Leishmania-infected	mir-365b-5p	0
Leishmania-infected	mir-374a-3p	50
Leishmania-infected	mir-374a-5p	117
Leishmania-infected	mir-374b-3p	0
Leishmania-infected	mir-374b-5p	189
Leishmania-infected	mir-378a-3p	2822
Leishmania-infected	mir-378a-5p	94.5
Leishmania-infected	mir-378c-3p	0
Leishmania-infected	mir-378c-5p	13
Leishmania-infected	mir-378d-2-3p	0
Leishmania-infected	mir-378d-2-5p	90.5
Leishmania-infected	mir-378e-3p	0
Leishmania-infected	mir-378e-5p	0
Leishmania-infected	mir-378g-3p	0
Leishmania-infected	mir-378g-5p	14
Leishmania-infected	mir-378i-3p	0
Leishmania-infected	mir-378i-5p	500
Leishmania-infected	mir-3909-3p	12.5
Leishmania-infected	mir-3909-5p	0
Leishmania-infected	mir-421-3p	36
Leishmania-infected	mir-421-5p	0
Leishmania-infected	mir-422a-3p	0
Leishmania-infected	mir-422a-5p	16
Leishmania-infected	mir-423-3p	2403
Leishmania-infected	mir-423-5p	494.5
Leishmania-infected	mir-424-3p	41.5
Leishmania-infected	mir-424-5p	74
Leishmania-infected	mir-425-3p	124.5
Leishmania-infected	mir-425-5p	460.5
Leishmania-infected	mir-4286-3p	0
Leishmania-infected	mir-4286-5p	51
Leishmania-infected	mir-429-3p	10
Leishmania-infected	mir-429-5p	0
Leishmania-infected	mir-4443-3p	0
Leishmania-infected	mir-4443-5p	0
Leishmania-infected	mir-4454-3p	0
Leishmania-infected	mir-4454-5p	0
Leishmania-infected	mir-4455-3p	0
Leishmania-infected	mir-4455-5p	12.5
Leishmania-infected	mir-450a-1-3p	0
Leishmania-infected	mir-450a-1-5p	46.5
Leishmania-infected	mir-450a-2-3p	0
Leishmania-infected	mir-450a-2-5p	46.5
Leishmania-infected	mir-450b-3p	0
Leishmania-infected	mir-450b-5p	56
Leishmania-infected	mir-454-3p	29.5
Leishmania-infected	mir-454-5p	0
Leishmania-infected	mir-455-3p	34
Leishmania-infected	mir-455-5p	72
Leishmania-infected	mir-4662a-3p	0
Leishmania-infected	mir-4662a-5p	51
Leishmania-infected	mir-4677-3p	14.5
Leishmania-infected	mir-4677-5p	0
Leishmania-infected	mir-4792-3p	0
Leishmania-infected	mir-4792-5p	12.5
Leishmania-infected	mir-484-3p	0
Leishmania-infected	mir-484-5p	182
Leishmania-infected	mir-486-3p	0
Leishmania-infected	mir-486-5p	17.5
Leishmania-infected	mir-499a-3p	0
Leishmania-infected	mir-499a-5p	0
Leishmania-infected	mir-500a-3p	50.5
Leishmania-infected	mir-500a-5p	0
Leishmania-infected	mir-501-3p	33
Leishmania-infected	mir-501-5p	0
Leishmania-infected	mir-5010-3p	19
Leishmania-infected	mir-5010-5p	0
Leishmania-infected	mir-502-3p	28.5
Leishmania-infected	mir-502-5p	0
Leishmania-infected	mir-503-3p	0
Leishmania-infected	mir-503-5p	58.5
Leishmania-infected	mir-505-3p	0
Leishmania-infected	mir-505-5p	0
Leishmania-infected	mir-532-3p	16
Leishmania-infected	mir-532-5p	332
Leishmania-infected	mir-542-3p	40.5
Leishmania-infected	mir-542-5p	0
Leishmania-infected	mir-548a-1-3p	0
Leishmania-infected	mir-548a-1-5p	0
Leishmania-infected	mir-548a-2-3p	0
Leishmania-infected	mir-548a-2-5p	0
Leishmania-infected	mir-548a-3-3p	0
Leishmania-infected	mir-548a-3-5p	0
Leishmania-infected	mir-548e-3p	14
Leishmania-infected	mir-548e-5p	0
Leishmania-infected	mir-548j-3p	0
Leishmania-infected	mir-548j-5p	10
Leishmania-infected	mir-548k-3p	0
Leishmania-infected	mir-548k-5p	10.5
Leishmania-infected	mir-548o-2-3p	0
Leishmania-infected	mir-548o-2-5p	0
Leishmania-infected	mir-548o-3p	0
Leishmania-infected	mir-548o-5p	0
Leishmania-infected	mir-5701-1-3p	0
Leishmania-infected	mir-5701-1-5p	15.5
Leishmania-infected	mir-5701-2-3p	0
Leishmania-infected	mir-5701-2-5p	17
Leishmania-infected	mir-574-3p	21.5
Leishmania-infected	mir-574-5p	23
Leishmania-infected	mir-576-3p	0
Leishmania-infected	mir-576-5p	0
Leishmania-infected	mir-577-3p	0
Leishmania-infected	mir-577-5p	0
Leishmania-infected	mir-582-3p	12.5
Leishmania-infected	mir-582-5p	0
Leishmania-infected	mir-584-3p	0
Leishmania-infected	mir-584-5p	0
Leishmania-infected	mir-589-3p	0
Leishmania-infected	mir-589-5p	30
Leishmania-infected	mir-590-3p	41.5
Leishmania-infected	mir-590-5p	0
Leishmania-infected	mir-598-3p	25
Leishmania-infected	mir-598-5p	0
Leishmania-infected	mir-625-3p	15
Leishmania-infected	mir-625-5p	0
Leishmania-infected	mir-628-3p	0
Leishmania-infected	mir-628-5p	0
Leishmania-infected	mir-629-3p	0
Leishmania-infected	mir-629-5p	76.5
Leishmania-infected	mir-641-3p	0
Leishmania-infected	mir-641-5p	0
Leishmania-infected	mir-642a-3p	0
Leishmania-infected	mir-642a-5p	0
Leishmania-infected	mir-651-3p	0
Leishmania-infected	mir-651-5p	0
Leishmania-infected	mir-652-3p	83
Leishmania-infected	mir-652-5p	0
Leishmania-infected	mir-660-3p	0
Leishmania-infected	mir-660-5p	126
Leishmania-infected	mir-664a-3p	33.5
Leishmania-infected	mir-664a-5p	0
Leishmania-infected	mir-671-3p	0
Leishmania-infected	mir-671-5p	19
Leishmania-infected	mir-7-1-3p	0
Leishmania-infected	mir-7-1-5p	67
Leishmania-infected	mir-7-2-3p	0
Leishmania-infected	mir-7-2-5p	66
Leishmania-infected	mir-7-3-3p	0
Leishmania-infected	mir-7-3-5p	62
Leishmania-infected	mir-708-3p	0
Leishmania-infected	mir-708-5p	10.5
Leishmania-infected	mir-744-3p	0
Leishmania-infected	mir-744-5p	101
Leishmania-infected	mir-760-3p	0
Leishmania-infected	mir-760-5p	0
Leishmania-infected	mir-766-3p	0
Leishmania-infected	mir-766-5p	0
Leishmania-infected	mir-769-3p	0
Leishmania-infected	mir-769-5p	40
Leishmania-infected	mir-874-3p	13
Leishmania-infected	mir-874-5p	0
Leishmania-infected	mir-877-3p	0
Leishmania-infected	mir-877-5p	0
Leishmania-infected	mir-885-3p	18
Leishmania-infected	mir-885-5p	181.5
Leishmania-infected	mir-9-1-3p	10
Leishmania-infected	mir-9-1-5p	266
Leishmania-infected	mir-9-2-3p	0
Leishmania-infected	mir-9-2-5p	271
Leishmania-infected	mir-9-3-3p	0
Leishmania-infected	mir-9-3-5p	266.5
Leishmania-infected	mir-92a-1-3p	4046
Leishmania-infected	mir-92a-1-5p	16
Leishmania-infected	mir-92a-2-3p	3555
Leishmania-infected	mir-92a-2-5p	0
Leishmania-infected	mir-92b-3p	94.5
Leishmania-infected	mir-92b-5p	0
Leishmania-infected	mir-93-3p	10.5
Leishmania-infected	mir-93-5p	514
Leishmania-infected	mir-941-1-3p	34.5
Leishmania-infected	mir-941-1-5p	0
Leishmania-infected	mir-941-2-3p	30.5
Leishmania-infected	mir-941-2-5p	0
Leishmania-infected	mir-941-3-3p	32
Leishmania-infected	mir-941-3-5p	0
Leishmania-infected	mir-941-4-3p	32
Leishmania-infected	mir-941-4-5p	0
Leishmania-infected	mir-942-3p	0
Leishmania-infected	mir-942-5p	0
Leishmania-infected	mir-95-3p	14
Leishmania-infected	mir-95-5p	0
Leishmania-infected	mir-96-3p	0
Leishmania-infected	mir-96-5p	59
Leishmania-infected	mir-98-3p	0
Leishmania-infected	mir-98-5p	122
Leishmania-infected	mir-99a-3p	0
Leishmania-infected	mir-99a-5p	0
Leishmania-infected	mir-99b-3p	33.5
Leishmania-infected	mir-99b-5p	1100
Uninfected	let-7a-1-3p	99
Uninfected	let-7a-1-5p	3081
Uninfected	let-7a-2-3p	0
Uninfected	let-7a-2-5p	3025
Uninfected	let-7a-3-3p	103
Uninfected	let-7a-3-5p	3046
Uninfected	let-7b-3p	28.5
Uninfected	let-7b-5p	3608.5
Uninfected	let-7c-3p	0
Uninfected	let-7c-5p	75
Uninfected	let-7d-3p	150.5
Uninfected	let-7d-5p	908
Uninfected	let-7e-3p	0
Uninfected	let-7e-5p	554.5
Uninfected	let-7f-1-3p	20
Uninfected	let-7f-1-5p	8438
Uninfected	let-7f-2-3p	42
Uninfected	let-7f-2-5p	9023.5
Uninfected	let-7g-3p	0
Uninfected	let-7g-5p	17881.5
Uninfected	let-7i-3p	63.5
Uninfected	let-7i-5p	20502.5
Uninfected	mir-1-1-3p	78
Uninfected	mir-1-1-5p	0
Uninfected	mir-1-2-3p	91.5
Uninfected	mir-1-2-5p	0
Uninfected	mir-100-3p	0
Uninfected	mir-100-5p	2410
Uninfected	mir-101-1-3p	1387.5
Uninfected	mir-101-1-5p	0
Uninfected	mir-101-2-3p	1438
Uninfected	mir-101-2-5p	0
Uninfected	mir-103a-1-3p	2501
Uninfected	mir-103a-1-5p	0
Uninfected	mir-103a-2-3p	2527.5
Uninfected	mir-103a-2-5p	0
Uninfected	mir-106a-3p	0
Uninfected	mir-106a-5p	88
Uninfected	mir-106b-3p	295
Uninfected	mir-106b-5p	254
Uninfected	mir-107-3p	204.5
Uninfected	mir-107-5p	0
Uninfected	mir-10a-3p	0
Uninfected	mir-10a-5p	416.5
Uninfected	mir-1180-3p	22.5
Uninfected	mir-1180-5p	0
Uninfected	mir-122-3p	0
Uninfected	mir-122-5p	11.5
Uninfected	mir-1226-3p	0
Uninfected	mir-1226-5p	0
Uninfected	mir-1246-3p	0
Uninfected	mir-1246-5p	110.5
Uninfected	mir-1249-3p	50
Uninfected	mir-1249-5p	0
Uninfected	mir-125a-3p	0
Uninfected	mir-125a-5p	1787
Uninfected	mir-125b-1-3p	0
Uninfected	mir-125b-1-5p	67
Uninfected	mir-125b-2-3p	0
Uninfected	mir-125b-2-5p	60.5
Uninfected	mir-126-3p	940.5
Uninfected	mir-126-5p	123
Uninfected	mir-1260a-3p	0
Uninfected	mir-1260a-5p	336.5
Uninfected	mir-1260b-3p	0
Uninfected	mir-1260b-5p	66
Uninfected	mir-1269b-3p	0
Uninfected	mir-1269b-5p	67.5
Uninfected	mir-1278-3p	15
Uninfected	mir-1278-5p	0
Uninfected	mir-128-1-3p	524.5
Uninfected	mir-128-1-5p	0
Uninfected	mir-128-2-3p	294.5
Uninfected	mir-128-2-5p	0
Uninfected	mir-1296-3p	0
Uninfected	mir-1296-5p	25
Uninfected	mir-1301-3p	81
Uninfected	mir-1301-5p	0
Uninfected	mir-1303-3p	12.5
Uninfected	mir-1303-5p	0
Uninfected	mir-1304-3p	20
Uninfected	mir-1304-5p	0
Uninfected	mir-1307-3p	951
Uninfected	mir-1307-5p	230.5
Uninfected	mir-130b-3p	14
Uninfected	mir-130b-5p	114
Uninfected	mir-132-3p	148.5
Uninfected	mir-132-5p	72
Uninfected	mir-133a-2-3p	11
Uninfected	mir-133a-2-5p	0
Uninfected	mir-135b-3p	0
Uninfected	mir-135b-5p	15.5
Uninfected	mir-137-3p	14.5
Uninfected	mir-137-5p	0
Uninfected	mir-139-3p	0
Uninfected	mir-139-5p	70.5
Uninfected	mir-140-3p	803.5
Uninfected	mir-140-5p	435
Uninfected	mir-142-3p	2776
Uninfected	mir-142-5p	2192
Uninfected	mir-143-3p	1199.5
Uninfected	mir-143-5p	0
Uninfected	mir-145-3p	24
Uninfected	mir-145-5p	76
Uninfected	mir-146a-3p	33.5
Uninfected	mir-146a-5p	3987.5
Uninfected	mir-146b-3p	151.5
Uninfected	mir-146b-5p	18217
Uninfected	mir-147b-3p	17.5
Uninfected	mir-147b-5p	0
Uninfected	mir-148a-3p	8848
Uninfected	mir-148a-5p	49.5
Uninfected	mir-148b-3p	2789.5
Uninfected	mir-148b-5p	62.5
Uninfected	mir-149-3p	0
Uninfected	mir-149-5p	33
Uninfected	mir-151a-3p	818
Uninfected	mir-151a-5p	56.5
Uninfected	mir-152-3p	921
Uninfected	mir-152-5p	0
Uninfected	mir-155-3p	0
Uninfected	mir-155-5p	4026.5
Uninfected	mir-15a-3p	0
Uninfected	mir-15a-5p	92.5
Uninfected	mir-15b-3p	109.5
Uninfected	mir-15b-5p	138.5
Uninfected	mir-16-1-3p	0
Uninfected	mir-16-1-5p	580
Uninfected	mir-16-2-3p	181.5
Uninfected	mir-16-2-5p	556.5
Uninfected	mir-17-3p	90.5
Uninfected	mir-17-5p	4065.5
Uninfected	mir-181a-1-3p	0
Uninfected	mir-181a-1-5p	285.5
Uninfected	mir-181a-2-3p	169
Uninfected	mir-181a-2-5p	282
Uninfected	mir-181b-1-3p	0
Uninfected	mir-181b-1-5p	62.5
Uninfected	mir-181b-2-3p	0
Uninfected	mir-181b-2-5p	100
Uninfected	mir-181c-3p	103.5
Uninfected	mir-181c-5p	49
Uninfected	mir-181d-3p	0
Uninfected	mir-181d-5p	145.5
Uninfected	mir-182-3p	0
Uninfected	mir-182-5p	854.5
Uninfected	mir-183-3p	0
Uninfected	mir-183-5p	499
Uninfected	mir-185-3p	27
Uninfected	mir-185-5p	1070.5
Uninfected	mir-186-3p	0
Uninfected	mir-186-5p	1254.5
Uninfected	mir-18a-3p	46
Uninfected	mir-18a-5p	166
Uninfected	mir-1908-3p	0
Uninfected	mir-1908-5p	17.5
Uninfected	mir-190b-3p	0
Uninfected	mir-190b-5p	26.5
Uninfected	mir-191-3p	17.5
Uninfected	mir-191-5p	17092
Uninfected	mir-192-3p	0
Uninfected	mir-192-5p	198
Uninfected	mir-193a-3p	18.5
Uninfected	mir-193a-5p	190.5
Uninfected	mir-194-1-3p	0
Uninfected	mir-194-1-5p	33
Uninfected	mir-194-2-3p	0
Uninfected	mir-194-2-5p	38
Uninfected	mir-196b-3p	0
Uninfected	mir-196b-5p	177
Uninfected	mir-197-3p	545
Uninfected	mir-197-5p	0
Uninfected	mir-1976-3p	15
Uninfected	mir-1976-5p	0
Uninfected	mir-199a-1-3p	145
Uninfected	mir-199a-1-5p	32
Uninfected	mir-199a-2-3p	149
Uninfected	mir-199a-2-5p	33
Uninfected	mir-199b-3p	145.5
Uninfected	mir-199b-5p	510.5
Uninfected	mir-19a-3p	653
Uninfected	mir-19a-5p	0
Uninfected	mir-19b-1-3p	688.5
Uninfected	mir-19b-1-5p	0
Uninfected	mir-19b-2-3p	685.5
Uninfected	mir-19b-2-5p	0
Uninfected	mir-200a-3p	65.5
Uninfected	mir-200a-5p	0
Uninfected	mir-200b-3p	96
Uninfected	mir-200b-5p	0
Uninfected	mir-200c-3p	62
Uninfected	mir-200c-5p	0
Uninfected	mir-20a-3p	0
Uninfected	mir-20a-5p	7060
Uninfected	mir-20b-3p	0
Uninfected	mir-20b-5p	25
Uninfected	mir-21-3p	611
Uninfected	mir-21-5p	429486
Uninfected	mir-210-3p	623
Uninfected	mir-210-5p	0
Uninfected	mir-2116-3p	58.5
Uninfected	mir-2116-5p	0
Uninfected	mir-212-3p	14
Uninfected	mir-212-5p	28
Uninfected	mir-215-3p	0
Uninfected	mir-215-5p	35
Uninfected	mir-22-3p	7274.5
Uninfected	mir-22-5p	52
Uninfected	mir-221-3p	28354.5
Uninfected	mir-221-5p	580.5
Uninfected	mir-222-3p	3804.5
Uninfected	mir-222-5p	0
Uninfected	mir-223-3p	461
Uninfected	mir-223-5p	57
Uninfected	mir-2277-3p	0
Uninfected	mir-2277-5p	11.5
Uninfected	mir-23a-3p	5919
Uninfected	mir-23a-5p	0
Uninfected	mir-23b-3p	167
Uninfected	mir-23b-5p	0
Uninfected	mir-24-1-3p	7838
Uninfected	mir-24-1-5p	0
Uninfected	mir-24-2-3p	7750
Uninfected	mir-24-2-5p	472.5
Uninfected	mir-25-3p	1637
Uninfected	mir-25-5p	10.5
Uninfected	mir-2682-3p	0
Uninfected	mir-2682-5p	12.5
Uninfected	mir-26a-1-3p	0
Uninfected	mir-26a-1-5p	6052
Uninfected	mir-26a-2-3p	0
Uninfected	mir-26a-2-5p	6043.5
Uninfected	mir-26b-3p	0
Uninfected	mir-26b-5p	3038
Uninfected	mir-27a-3p	21400
Uninfected	mir-27a-5p	127.5
Uninfected	mir-27b-3p	2356
Uninfected	mir-27b-5p	0
Uninfected	mir-28-3p	1061
Uninfected	mir-28-5p	568.5
Uninfected	mir-29a-3p	6099
Uninfected	mir-29a-5p	0
Uninfected	mir-29b-1-3p	41.5
Uninfected	mir-29b-1-5p	0
Uninfected	mir-29b-2-3p	38.5
Uninfected	mir-29b-2-5p	0
Uninfected	mir-29c-3p	16
Uninfected	mir-29c-5p	0
Uninfected	mir-301a-3p	0
Uninfected	mir-301a-5p	18
Uninfected	mir-301b-3p	0
Uninfected	mir-301b-5p	0
Uninfected	mir-3065-3p	0
Uninfected	mir-3065-5p	30
Uninfected	mir-30a-3p	706
Uninfected	mir-30a-5p	11288
Uninfected	mir-30b-3p	0
Uninfected	mir-30b-5p	525
Uninfected	mir-30c-1-3p	129
Uninfected	mir-30c-1-5p	12601.5
Uninfected	mir-30c-2-3p	66
Uninfected	mir-30c-2-5p	12623.5
Uninfected	mir-30d-3p	25
Uninfected	mir-30d-5p	5190.5
Uninfected	mir-30e-3p	2558
Uninfected	mir-30e-5p	46858.5
Uninfected	mir-3182-3p	0
Uninfected	mir-3182-5p	21.5
Uninfected	mir-32-3p	0
Uninfected	mir-32-5p	192
Uninfected	mir-320a-3p	1645.5
Uninfected	mir-320a-5p	0
Uninfected	mir-320b-1-3p	79
Uninfected	mir-320b-1-5p	0
Uninfected	mir-320b-2-3p	25.5
Uninfected	mir-320b-2-5p	0
Uninfected	mir-320c-1-3p	14.5
Uninfected	mir-320c-1-5p	0
Uninfected	mir-320c-2-3p	13
Uninfected	mir-320c-2-5p	0
Uninfected	mir-320d-2-3p	10
Uninfected	mir-320d-2-5p	0
Uninfected	mir-324-3p	26.5
Uninfected	mir-324-5p	19
Uninfected	mir-326-3p	57
Uninfected	mir-326-5p	0
Uninfected	mir-328-3p	108
Uninfected	mir-328-5p	0
Uninfected	mir-330-3p	72.5
Uninfected	mir-330-5p	21
Uninfected	mir-331-3p	38
Uninfected	mir-331-5p	0
Uninfected	mir-339-3p	72
Uninfected	mir-339-5p	224.5
Uninfected	mir-33a-3p	0
Uninfected	mir-33a-5p	10.5
Uninfected	mir-340-3p	110.5
Uninfected	mir-340-5p	2301.5
Uninfected	mir-342-3p	780
Uninfected	mir-342-5p	0
Uninfected	mir-345-3p	0
Uninfected	mir-345-5p	62.5
Uninfected	mir-34a-3p	0
Uninfected	mir-34a-5p	24
Uninfected	mir-34b-3p	11
Uninfected	mir-34b-5p	0
Uninfected	mir-34c-3p	0
Uninfected	mir-34c-5p	473
Uninfected	mir-3605-3p	10.5
Uninfected	mir-3605-5p	0
Uninfected	mir-3607-3p	22
Uninfected	mir-3607-5p	0
Uninfected	mir-361-3p	540.5
Uninfected	mir-361-5p	251.5
Uninfected	mir-3613-3p	0
Uninfected	mir-3613-5p	127
Uninfected	mir-3615-3p	103
Uninfected	mir-3615-5p	0
Uninfected	mir-362-3p	0
Uninfected	mir-362-5p	66.5
Uninfected	mir-363-3p	60
Uninfected	mir-363-5p	0
Uninfected	mir-365a-3p	255
Uninfected	mir-365a-5p	0
Uninfected	mir-365b-3p	252.5
Uninfected	mir-365b-5p	0
Uninfected	mir-374a-3p	105.5
Uninfected	mir-374a-5p	284.5
Uninfected	mir-374b-3p	25
Uninfected	mir-374b-5p	707.5
Uninfected	mir-378a-3p	6359
Uninfected	mir-378a-5p	174
Uninfected	mir-378c-3p	0
Uninfected	mir-378c-5p	20
Uninfected	mir-378d-2-3p	0
Uninfected	mir-378d-2-5p	158
Uninfected	mir-378e-3p	20
Uninfected	mir-378e-5p	0
Uninfected	mir-378g-3p	0
Uninfected	mir-378g-5p	36
Uninfected	mir-378i-3p	0
Uninfected	mir-378i-5p	1350
Uninfected	mir-3909-3p	47.5
Uninfected	mir-3909-5p	0
Uninfected	mir-421-3p	96.5
Uninfected	mir-421-5p	0
Uninfected	mir-422a-3p	0
Uninfected	mir-422a-5p	42
Uninfected	mir-423-3p	4668.5
Uninfected	mir-423-5p	1094
Uninfected	mir-424-3p	102.5
Uninfected	mir-424-5p	185
Uninfected	mir-425-3p	247.5
Uninfected	mir-425-5p	922
Uninfected	mir-4286-3p	0
Uninfected	mir-4286-5p	75.5
Uninfected	mir-429-3p	20
Uninfected	mir-429-5p	0
Uninfected	mir-4443-3p	0
Uninfected	mir-4443-5p	20
Uninfected	mir-4454-3p	0
Uninfected	mir-4454-5p	32.5
Uninfected	mir-4455-3p	0
Uninfected	mir-4455-5p	0
Uninfected	mir-450a-1-3p	0
Uninfected	mir-450a-1-5p	107.5
Uninfected	mir-450a-2-3p	0
Uninfected	mir-450a-2-5p	112.5
Uninfected	mir-450b-3p	0
Uninfected	mir-450b-5p	149
Uninfected	mir-454-3p	66
Uninfected	mir-454-5p	12
Uninfected	mir-455-3p	116
Uninfected	mir-455-5p	324.5
Uninfected	mir-4662a-3p	0
Uninfected	mir-4662a-5p	148
Uninfected	mir-4677-3p	38
Uninfected	mir-4677-5p	0
Uninfected	mir-4792-3p	0
Uninfected	mir-4792-5p	0
Uninfected	mir-484-3p	0
Uninfected	mir-484-5p	291
Uninfected	mir-486-3p	0
Uninfected	mir-486-5p	34
Uninfected	mir-499a-3p	0
Uninfected	mir-499a-5p	0
Uninfected	mir-500a-3p	88.5
Uninfected	mir-500a-5p	15
Uninfected	mir-501-3p	70
Uninfected	mir-501-5p	14.5
Uninfected	mir-5010-3p	44
Uninfected	mir-5010-5p	0
Uninfected	mir-502-3p	60.5
Uninfected	mir-502-5p	0
Uninfected	mir-503-3p	0
Uninfected	mir-503-5p	172
Uninfected	mir-505-3p	45.5
Uninfected	mir-505-5p	0
Uninfected	mir-532-3p	29.5
Uninfected	mir-532-5p	1008
Uninfected	mir-542-3p	104.5
Uninfected	mir-542-5p	0
Uninfected	mir-548a-1-3p	0
Uninfected	mir-548a-1-5p	0
Uninfected	mir-548a-2-3p	0
Uninfected	mir-548a-2-5p	0
Uninfected	mir-548a-3-3p	0
Uninfected	mir-548a-3-5p	0
Uninfected	mir-548e-3p	30
Uninfected	mir-548e-5p	0
Uninfected	mir-548j-3p	0
Uninfected	mir-548j-5p	19.5
Uninfected	mir-548k-3p	0
Uninfected	mir-548k-5p	33
Uninfected	mir-548o-2-3p	16
Uninfected	mir-548o-2-5p	0
Uninfected	mir-548o-3p	15.5
Uninfected	mir-548o-5p	0
Uninfected	mir-5701-1-3p	0
Uninfected	mir-5701-1-5p	25.5
Uninfected	mir-5701-2-3p	0
Uninfected	mir-5701-2-5p	28
Uninfected	mir-574-3p	108
Uninfected	mir-574-5p	101
Uninfected	mir-576-3p	13.5
Uninfected	mir-576-5p	16.5
Uninfected	mir-577-3p	0
Uninfected	mir-577-5p	10.5
Uninfected	mir-582-3p	17
Uninfected	mir-582-5p	11.5
Uninfected	mir-584-3p	0
Uninfected	mir-584-5p	23.5
Uninfected	mir-589-3p	0
Uninfected	mir-589-5p	64
Uninfected	mir-590-3p	85
Uninfected	mir-590-5p	0
Uninfected	mir-598-3p	59.5
Uninfected	mir-598-5p	0
Uninfected	mir-625-3p	60.5
Uninfected	mir-625-5p	18
Uninfected	mir-628-3p	0
Uninfected	mir-628-5p	23.5
Uninfected	mir-629-3p	0
Uninfected	mir-629-5p	222.5
Uninfected	mir-641-3p	0
Uninfected	mir-641-5p	0
Uninfected	mir-642a-3p	0
Uninfected	mir-642a-5p	10.5
Uninfected	mir-651-3p	0
Uninfected	mir-651-5p	10.5
Uninfected	mir-652-3p	176.5
Uninfected	mir-652-5p	0
Uninfected	mir-660-3p	0
Uninfected	mir-660-5p	301.5
Uninfected	mir-664a-3p	67.5
Uninfected	mir-664a-5p	0
Uninfected	mir-671-3p	32
Uninfected	mir-671-5p	51
Uninfected	mir-7-1-3p	0
Uninfected	mir-7-1-5p	479
Uninfected	mir-7-2-3p	0
Uninfected	mir-7-2-5p	438.5
Uninfected	mir-7-3-3p	0
Uninfected	mir-7-3-5p	446.5
Uninfected	mir-708-3p	0
Uninfected	mir-708-5p	23
Uninfected	mir-744-3p	0
Uninfected	mir-744-5p	198.5
Uninfected	mir-760-3p	0
Uninfected	mir-760-5p	0
Uninfected	mir-766-3p	11.5
Uninfected	mir-766-5p	0
Uninfected	mir-769-3p	0
Uninfected	mir-769-5p	94.5
Uninfected	mir-874-3p	23
Uninfected	mir-874-5p	0
Uninfected	mir-877-3p	0
Uninfected	mir-877-5p	0
Uninfected	mir-885-3p	16
Uninfected	mir-885-5p	245.5
Uninfected	mir-9-1-3p	19
Uninfected	mir-9-1-5p	585.5
Uninfected	mir-9-2-3p	17.5
Uninfected	mir-9-2-5p	580.5
Uninfected	mir-9-3-3p	19.5
Uninfected	mir-9-3-5p	589.5
Uninfected	mir-92a-1-3p	8974.5
Uninfected	mir-92a-1-5p	18.5
Uninfected	mir-92a-2-3p	7791
Uninfected	mir-92a-2-5p	0
Uninfected	mir-92b-3p	266.5
Uninfected	mir-92b-5p	0
Uninfected	mir-93-3p	22
Uninfected	mir-93-5p	1111
Uninfected	mir-941-1-3p	123.5
Uninfected	mir-941-1-5p	0
Uninfected	mir-941-2-3p	123
Uninfected	mir-941-2-5p	0
Uninfected	mir-941-3-3p	131
Uninfected	mir-941-3-5p	0
Uninfected	mir-941-4-3p	123.5
Uninfected	mir-941-4-5p	0
Uninfected	mir-942-3p	0
Uninfected	mir-942-5p	22.5
Uninfected	mir-95-3p	32.5
Uninfected	mir-95-5p	0
Uninfected	mir-96-3p	0
Uninfected	mir-96-5p	155
Uninfected	mir-98-3p	0
Uninfected	mir-98-5p	470
Uninfected	mir-99a-3p	0
Uninfected	mir-99a-5p	20
Uninfected	mir-99b-3p	67
Uninfected	mir-99b-5p	2339
